# Supplementary material for: Intestinal microbiota-derived short-chain fatty acids regulation of immune cell IL-22 production and gut immunity
Source: Nat Commun. 2020 Sep 8;11:4457. doi: 10.1038/s41467-020-18262-6 (PMC7478978; doi:10.1038/s41467-020-18262-6)
Supplement: Supplementary file 4 — Source Data [file 41467_2020_18262_MOESM4_ESM.xlsx]

## Sheet: Figure 1a and 1d
Neutral condition
Genes downregulated by butyrate							Genes upregulated by butyrate
Ctrl	Butyrate	log2FoldChange	pvalue	padj	GeneName		Gene_ID	G5	G6	log2FoldChange	pvalue	padj	GeneName
3657.79	45.1324	-6.2481	0	0	Selenbp1		ENSMUSG00000000982	228.785	16970.1	6.1425	0	0	Ccl3
2428.12	29.0726	-6.2277	0	0	Tgfb3		ENSMUSG00000020702	1.76208	157.963	4.916	1.2518e-41	1.4832e-40	Ccl1
1581.97	27.8429	-5.6621	4.9683e-268	7.8609e-266	Gipr		ENSMUSG00000018930	506.305	14818.3	4.8533	0	0	Ccl4
229.152	1.62119	-5.5836	8.3428e-58	1.4206e-56	Fam183b		ENSMUSG00000047293	14.3845	290.959	4.0511	1.4418e-64	2.802e-63	Gpr15
4183.46	103.639	-5.2958	0	0	Itga7		ENSMUSG00000055170	945.673	14011.5	3.8812	0	0	Ifng
275.382	4.10862	-5.2615	8.8152e-68	1.8284e-66	Adm		ENSMUSG00000027720	84.6158	1291.21	3.8669	7.4346e-242	9.7738e-240	Il2
773.218	20.0563	-5.0661	1.3287e-163	9.3895e-162	Smtnl2		ENSMUSG00000018916	28.8815	470.655	3.8515	1.0777e-96	3.5098e-95	Csf2
113.332	0.916675	-4.8216	9.7804e-36	1.0032e-34	Grin1		ENSMUSG00000097767	1.06339	58.6856	3.7745	1.2869e-19	7.9367e-19	Miat
95.3291	0.614853	-4.7144	3.0551e-32	2.8464e-31	Gck		ENSMUSG00000056290	76.7597	1053.88	3.7227	6.688e-200	6.57e-198	Ms4a4b
457.241	14.5835	-4.6932	5.4113e-106	2.0156e-104	Muc2		ENSMUSG00000033350	274.981	3610.19	3.6901	0	0	Chst2
1721.39	64.9495	-4.5434	7.0748e-140	3.8564e-138	Vldlr		ENSMUSG00000004891	33.8767	425.217	3.5186	7.6421e-89	2.1792e-87	Nes
2943.64	119.491	-4.4878	1.9411e-180	1.5919e-178	Aldoc		ENSMUSG00000029304	93.1469	1105.34	3.4987	2.3033e-181	1.9153e-179	Spp1
862.074	37.3939	-4.3969	2.4724e-185	2.1252e-183	Arhgef9		ENSMUSG00000026573	5.80036	100.525	3.4937	9.2326e-26	7.112e-25	Xcl1
4786.1	232.526	-4.3339	0	0	Serpine1		ENSMUSG00000029120	0.773401	42.3135	3.4674	1.6298e-15	8.4365e-15	Ppp2r2c
402.181	17.7146	-4.287	6.6684e-92	2.0105e-90	Gfra1		ENSMUSG00000018914	102.351	1132.42	3.4214	1.0372e-214	1.1812e-212	Il3
620.516	29.2223	-4.2572	1.3115e-141	7.3968e-140	Aldh1l2		ENSMUSG00000024013	47.8293	545.621	3.4191	1.3797e-107	5.2935e-106	Fgd2
56.6827	0	-4.2483	1.8068e-22	1.2477e-21	F630040K05Rik		ENSMUSG00000097495	4.2107	79.292	3.4031	4.4795e-21	2.924e-20	Gm26651
139.281	4.74588	-4.1804	4.8026e-39	5.3333e-38	Ly6g		ENSMUSG00000022449	1.74008	50.815	3.3951	1.0135e-16	5.5061e-16	Adamts20
975.787	51.1224	-4.1657	2.3845e-217	2.7684e-215	Tgm1		ENSMUSG00000026616	8.32483	118.546	3.3859	6.8514e-29	5.7632e-28	Cr2
101.15	3.49376	-3.9896	1.5803e-30	1.4029e-29	Nags		ENSMUSG00000022180	3.17916	65.3489	3.381	3.0491e-19	1.8455e-18	Slc7a8
95.147	3.10228	-3.9689	6.5044e-29	5.4829e-28	Ascl2		ENSMUSG00000007888	3.11545	65.9061	3.3748	7.3117e-19	4.3518e-18	Crlf1
208.176	10.6038	-3.9335	1.0812e-51	1.6231e-50	Myh7b		ENSMUSG00000044309	12.2552	157.706	3.3485	3.4049e-36	3.527e-35	Apol7c
372.048	22.1467	-3.8943	1.5073e-87	4.2042e-86	Pygl		ENSMUSG00000025929	64.251	684.459	3.3226	7.0873e-119	3.1443e-117	Il17a
79.5383	2.5939	-3.8307	3.6991e-24	2.7083e-23	Gm10499		ENSMUSG00000020399	65.4992	687.142	3.3196	1.3878e-134	7.1094e-133	Havcr2
897.215	52.3209	-3.7986	3.5685e-52	5.4068e-51	Bzrap1		ENSMUSG00000052373	1.39623	45.5592	3.2911	1.0463e-14	5.198e-14	Mpp3
854.447	58.5911	-3.7943	8.7704e-186	7.5752e-184	Mcf2l		ENSMUSG00000044694	3.93171	64.855	3.1995	9.378e-18	5.3211e-17	2010007H06Rik
207.958	12.0289	-3.7873	1.0231e-51	1.5371e-50	Fam198a		ENSMUSG00000053310	40.2506	390.072	3.1593	3.2929e-71	7.1885e-70	Nrgn
667.925	45.692	-3.7856	2.3565e-136	1.2319e-134	Dntt		ENSMUSG00000049608	36.4869	348.248	3.1339	8.2652e-66	1.6474e-64	Gpr55
497.776	32.8778	-3.778	3.1465e-106	1.1794e-104	Nos2		ENSMUSG00000039109	2.52448	48.8143	3.1312	7.2148e-15	3.6285e-14	F13a1
246.729	15.4218	-3.7408	6.6945e-60	1.191e-58	Proser2		ENSMUSG00000038843	24.6305	240.2	3.1208	9.7542e-49	1.3721e-47	Gcnt1
67.5513	2.14638	-3.7406	2.1204e-22	1.4581e-21	Ifi44		ENSMUSG00000016529	682.011	5926.64	3.1114	0	0	Il10
1433.89	104.587	-3.7271	4.964e-291	9.5431e-289	Plcxd1		ENSMUSG00000024673	50.9055	459.915	3.0876	1.1408e-79	2.893e-78	Ms4a1
226.695	14.7685	-3.676	5.9595e-53	9.2011e-52	Scrt1		ENSMUSG00000031760	95.2688	839.957	3.0875	2.5149e-139	1.3584e-137	Mt3
5746.71	449.402	-3.6635	0	0	Ppp1r3b		ENSMUSG00000001020	9.1838	104.263	3.0874	1.5993e-24	1.183e-23	S100a4
495.862	36.5677	-3.6473	2.824e-110	1.1372e-108	Bend5		ENSMUSG00000067341	7.93813	92.1118	3.072	6.4654e-22	4.3539e-21	H2-Eb2
56.219	1.62679	-3.633	3.5071e-19	2.1198e-18	Neurog2		ENSMUSG00000028909	17.1119	168.54	3.0415	1.5122e-34	1.5096e-33	Ptpru
465.821	34.3133	-3.6046	4.8128e-90	1.406e-88	Fam71f2		ENSMUSG00000025665	3.20117	50.8654	3.0331	7.4952e-15	3.7621e-14	Rps6ka6
174.033	11.6878	-3.5594	2.5067e-42	3.0343e-41	Kbtbd13		ENSMUSG00000034685	4.6304	63.9559	2.9958	1.5279e-15	7.9133e-15	Fam171a2
1228.86	103.31	-3.533	4.2495e-242	5.628e-240	Soat2		ENSMUSG00000034855	24.3712	218.413	2.9931	1.3721e-41	1.6235e-40	Cxcl10
1720.8	146.483	-3.5214	0	0	Gja1		ENSMUSG00000032446	29.2046	258.947	2.9913	1.5976e-48	2.2315e-47	Eomes
503.941	41.5489	-3.5059	1.6452e-107	6.2851e-106	Dixdc1		ENSMUSG00000006342	3.56587	52.0223	2.9844	9.3319e-15	4.654e-14	Susd2
85.6915	4.7739	-3.4774	6.9887e-24	5.0773e-23	A630081J09Rik		ENSMUSG00000062312	2.41676	43.9979	2.9681	5.3561e-13	2.4498e-12	Erbb2
298.748	22.9777	-3.4703	2.6709e-57	4.4838e-56	Apln		ENSMUSG00000027398	4.83353	63.5204	2.9677	5.341e-16	2.8094e-15	Il1b
96.9306	5.65057	-3.4462	1.7038e-25	1.3002e-24	Atcayos		ENSMUSG00000029168	2.10478	38.9031	2.905	4.9032e-12	2.1356e-11	Dpysl5
1033.88	92.9444	-3.426	5.9502e-205	5.9432e-203	Plcd1		ENSMUSG00000052336	2.84632	41.3849	2.8279	3.2816e-12	1.4426e-11	Cx3cr1
2276.27	217.493	-3.3609	0	0	Gbe1		ENSMUSG00000058773	12.6738	108.186	2.7751	2.3718e-22	1.6291e-21	Hist1h1b
1129.84	110.982	-3.3053	8.5421e-214	9.4274e-212	Cysltr2		ENSMUSG00000025407	18.8839	151.119	2.7636	4.9484e-28	4.0865e-27	Gli1
170.561	14.337	-3.2849	1.526e-39	1.7106e-38	Apold1		ENSMUSG00000024675	14.5644	118.41	2.7529	4.0686e-24	2.9752e-23	Ms4a4c
26.7463	0	-3.242	2.754e-12	1.2155e-11	Grhl3		ENSMUSG00000041872	22.1694	169.564	2.7202	1.5616e-30	1.3877e-29	Il17f
209.314	19.2558	-3.2236	1.0966e-46	1.4708e-45	Guca1a		ENSMUSG00000068105	141.955	956.959	2.7191	4.5878e-155	3.0156e-153	Tnfrsf13c
41.4159	1.43627	-3.2123	3.2347e-14	1.5754e-13	Foxf1		ENSMUSG00000034936	12.5332	214.701	2.6984	1.5716e-09	5.892e-09	Arl4d
88.8128	6.57924	-3.2058	2.6331e-22	1.8051e-21	Agrp		ENSMUSG00000054256	15.2644	119.639	2.6767	2.6163e-20	1.6629e-19	Msi1
46.039	2.10715	-3.1694	8.5748e-15	4.284e-14	Tmem45a		ENSMUSG00000047205	9.77477	82.941	2.6764	1.4354e-17	8.0803e-17	Dusp18
935.776	102.13	-3.1573	2.4626e-175	1.9311e-173	Cth		ENSMUSG00000042684	11.138	90.971	2.6701	4.8683e-19	2.9198e-18	Npl
1187.27	129.92	-3.1539	2.4358e-220	2.9033e-218	Dhx58		ENSMUSG00000072214	9.06623	76.6348	2.6485	1.6365e-16	8.8103e-16	2020-09-05
5308.04	592.922	-3.1516	0	0	Espn		ENSMUSG00000076934	8.20726	70.4078	2.6469	1.8273e-15	9.4338e-15	Iglv1
1558.45	172.043	-3.15	6.8897e-292	1.3389e-289	Stc2		ENSMUSG00000037922	24.5765	173.754	2.6453	1.6885e-31	1.5355e-30	Bank1
2544.42	288.425	-3.1278	0	0	Zfp395		ENSMUSG00000048330	0.998532	26.2225	2.6414	7.0312e-09	2.5188e-08	Ric3
173.4	16.8756	-3.1261	1.4356e-37	1.5435e-36	Inha		ENSMUSG00000003452	2.45962	33.3758	2.6322	3.8521e-10	1.4985e-09	Bicd1
67.993	4.83477	-3.1216	6.8623e-19	4.0938e-18	Rasl12		ENSMUSG00000021624	7.82056	66.9917	2.6249	8.0795e-15	4.0463e-14	Cd180
156.945	14.8741	-3.1198	2.0303e-33	1.9526e-32	Etnk2		ENSMUSG00000044162	479.908	2961.08	2.615	0	0	Tnip3
511.536	56.6577	-3.1038	5.2424e-100	1.7887e-98	Atp7b		ENSMUSG00000028518	3.73828	42.4192	2.6	8.7025e-11	3.5242e-10	Prkaa2
302.313	32.2525	-3.0975	1.1151e-59	1.9662e-58	Irf7		ENSMUSG00000027254	2.12678	30.8107	2.597	1.6583e-09	6.2092e-09	Map1a
749.078	84.4885	-3.097	1.1216e-137	5.9505e-136	C3		ENSMUSG00000076939	1.35338	26.1656	2.5847	7.8381e-09	2.7972e-08	Iglv3
72.8071	5.41039	-3.0897	5.5782e-19	3.3389e-18	Lrrc71		ENSMUSG00000041020	6.97131	60.5485	2.5838	1.2015e-13	5.6576e-13	Map7d2
82.2015	6.72415	-3.0845	2.5268e-21	1.6683e-20	Vstm5		ENSMUSG00000022619	2.45962	32.6496	2.5823	1.1418e-09	4.3122e-09	Mapk8ip2
2183.37	266.459	-3.0123	1.7921e-305	3.7695e-303	Klhl24		ENSMUSG00000095771	3.76029	42.8339	2.5795	1.9682e-10	7.8061e-10	Igkv14-111
564.802	67.7082	-2.9994	6.1695e-107	2.3419e-105	Dhdh		ENSMUSG00000028464	40.5699	267.124	2.5783	7.2829e-38	7.882e-37	Tpm2
42964.6	5468.76	-2.9695	0	0	Slc2a3		ENSMUSG00000036353	10.5679	82.9731	2.5774	5.8834e-16	3.0883e-15	P2ry12
572.054	70.19	-2.9679	7.5917e-104	2.731e-102	Slc7a3		ENSMUSG00000032091	3.11545	36.4893	2.5599	5.2171e-10	2.012e-09	Tmprss4
1342.28	172.938	-2.9215	2.9902e-188	2.6466e-186	Mxd4		ENSMUSG00000029417	13.7163	99.1666	2.5564	4.6306e-19	2.7838e-18	Cxcl9
75.9837	6.91468	-2.9186	1.3353e-17	7.5337e-17	Cxcr1		ENSMUSG00000062309	10.3976	79.5906	2.5508	2.9338e-16	1.5625e-15	Rpp25
400.46	50.4011	-2.8991	5.0496e-74	1.156e-72	Rnf152		ENSMUSG00000060961	3.98442	41.6218	2.5365	3.4364e-10	1.3412e-09	Slc4a4
211.54	25.5508	-2.8944	1.7861e-42	2.1709e-41	A630023P12Rik		ENSMUSG00000036469	3.20117	35.812	2.5362	7.4628e-10	2.8498e-09	2020-03-01
286.367	35.3764	-2.8933	5.3162e-55	8.5553e-54	Rab33a		ENSMUSG00000021256	10.8273	80.2207	2.534	1.114e-15	5.7898e-15	Vash1
20.1934	0	-2.8814	1.0124e-09	3.8381e-09	Nmrk2		ENSMUSG00000100170	18.7774	127.481	2.5258	3.7286e-21	2.4446e-20	RP23-404A6.6
30.0429	1.32497	-2.8762	6.5483e-11	2.6681e-10	Gucy2e		ENSMUSG00000031132	302.633	1758.31	2.5256	4.8679e-226	6.0022e-224	Cd40lg
235.972	29.5641	-2.8631	1.262e-46	1.6888e-45	Oasl1		ENSMUSG00000060314	8.67853	69.2422	2.5245	3.7067e-13	1.7138e-12	Zfp941
3858.96	526.971	-2.8595	0	0	Ccng2		ENSMUSG00000029361	21.3755	141.418	2.5241	1.7244e-23	1.2342e-22	Nos1
36.1969	2.12957	-2.8536	9.6289e-12	4.1205e-11	Catsperd		ENSMUSG00000031779	902.096	5194.25	2.5186	0	0	Ccl22
4974.37	685.078	-2.8535	0	0	Basp1		ENSMUSG00000049097	5.69264	49.6429	2.5173	9.2325e-12	3.9547e-11	Ankrd34a
56.7704	4.81235	-2.8423	1.1496e-14	5.6952e-14	Gm26935		ENSMUSG00000049409	11.4391	82.2734	2.5114	3.3045e-16	1.7558e-15	Prokr1
57.6714	5.18702	-2.8193	5.3022e-15	2.6749e-14	Sugct		ENSMUSG00000096715	3.08245	34.9697	2.509	1.3033e-09	4.9138e-09	Igkv3-4
229.369	29.2791	-2.816	5.3596e-40	6.0956e-39	Sbsn		ENSMUSG00000034675	11.2689	82.1412	2.505	7.5063e-16	3.9287e-15	Dbn1
1371.57	192.404	-2.8114	3.6495e-212	3.9306e-210	Fzd7		ENSMUSG00000044583	33.0178	203.351	2.498	1.1787e-33	1.1478e-32	Tlr7
109.553	12.6893	-2.7969	6.2673e-22	4.2252e-21	Cbln3		ENSMUSG00000033578	20.1615	130.105	2.4935	6.4999e-24	4.726e-23	Tmem35
290.585	39.1176	-2.7927	1.222e-52	1.8689e-51	Gm19557		ENSMUSG00000040717	3.71628	38.4403	2.4813	7.8937e-10	3.0092e-09	Il17rd
620.197	87.1978	-2.7698	2.1018e-95	6.7103e-94	Mgst2		ENSMUSG00000038244	5.68164	48.3164	2.4781	2.8165e-11	1.1735e-10	Mical2
32.9773	1.78852	-2.7683	1.6778e-10	6.6794e-10	Insl5		ENSMUSG00000002190	3.64172	36.4388	2.4777	1.1105e-09	4.1975e-09	Clgn
193.698	25.0521	-2.7649	4.9991e-35	5.0383e-34	Gm26724		ENSMUSG00000004951	1.75108	25.9968	2.4715	2.5342e-08	8.7316e-08	Hspb1
50.9888	4.75709	-2.7503	1.5126e-13	7.0964e-13	Adamtsl3		ENSMUSG00000037855	43.4176	256.636	2.4593	1.1464e-39	1.2891e-38	Zfp365
339.91	46.6384	-2.7496	7.5506e-54	1.1852e-52	Spin4		ENSMUSG00000068154	2.18063	28.4666	2.458	2.0575e-08	7.1333e-08	Insm1
120.257	15.0479	-2.7484	9.1618e-25	6.8394e-24	Trp53cor1		ENSMUSG00000022504	37.6383	222.741	2.4506	8.6409e-35	8.655e-34	Ciita
428.367	60.7879	-2.7459	4.3476e-74	9.9783e-73	Upp1		ENSMUSG00000003484	1.79393	25.6285	2.4387	4.235e-08	1.437e-07	Cyp4f18
304.672	42.705	-2.7389	9.3016e-57	1.5513e-55	Slc2a9		ENSMUSG00000095704	1.02053	21.4478	2.4192	1.5625e-07	5.0987e-07	Gm8221
1790.01	265.599	-2.7341	5.1916e-266	8.0018e-264	Lpin1		ENSMUSG00000059042	4.2107	38.9887	2.4161	1.5499e-09	5.8129e-09	Klk1b9
184.177	24.8455	-2.7216	8.3253e-36	8.5545e-35	Armcx1		ENSMUSG00000026764	33.3493	195.895	2.4143	1.1629e-29	1.0054e-28	Kif5c
62.5	6.42794	-2.718	8.817e-15	4.4009e-14	Smim24		ENSMUSG00000010760	1.10624	23.3323	2.4097	2.101e-07	6.7828e-07	Phlda2
1314.28	196.944	-2.7154	4.6834e-177	3.7382e-175	Acvrl1		ENSMUSG00000034634	8.98067	63.4483	2.4094	7.2355e-13	3.2892e-12	Ly6d
74.6989	8.19965	-2.7013	4.4772e-16	2.3641e-15	Gad1		ENSMUSG00000047428	7.25044	53.9669	2.4077	1.4991e-11	6.335e-11	Dlk2
31183.6	4787.33	-2.6998	0	0	Ero1l		ENSMUSG00000046805	57.3703	320.515	2.399	6.4789e-43	7.9613e-42	Mpeg1
66.1012	7.36142	-2.681	1.3785e-15	7.1457e-15	E130102H24Rik		ENSMUSG00000035873	11.5027	80.03	2.3889	3.9647e-13	1.8312e-12	Pawr
142.802	19.1509	-2.6727	5.6219e-25	4.2233e-24	Notch3		ENSMUSG00000073672	7.74471	55.9756	2.3873	4.7514e-12	2.0714e-11	Rnf223
704.55	107.242	-2.6697	3.6745e-113	1.5386e-111	Lrrc32		ENSMUSG00000099767	2.26635	28.2096	2.3857	7.6354e-08	2.5431e-07	RP24-268C13.1
27.3997	1.4923	-2.6673	1.4639e-09	5.503e-09	Rufy4		ENSMUSG00000041688	12.084	78.3729	2.3851	4.0747e-15	2.0697e-14	Amot
101.506	13.2761	-2.6598	5.4907e-21	3.5724e-20	1810034E14Rik		ENSMUSG00000001025	155.93	826.868	2.3777	4.3923e-105	1.6192e-103	S100a6
39.4199	3.49376	-2.6577	2.4874e-11	1.0395e-10	Edn1		ENSMUSG00000027314	37.7239	211.757	2.368	9.8478e-32	9.0524e-31	Dll4
8763.01	1383.81	-2.657	0	0	Arrb1		ENSMUSG00000066363	64.9288	353.532	2.3654	1.9903e-49	2.8627e-48	Serpina3f
27.1757	1.60438	-2.6493	1.7799e-09	6.6476e-09	Gm16144		ENSMUSG00000020092	6.44519	48.5757	2.3606	1.5184e-10	6.0731e-10	Pald1
481.607	74.1201	-2.6461	1.8177e-80	4.6896e-79	Lxn		ENSMUSG00000042279	22.3532	129.309	2.3531	1.8246e-21	1.2109e-20	H1foo
301.764	45.4663	-2.6415	7.2881e-55	1.1655e-53	Xaf1		ENSMUSG00000015476	32.8585	183.18	2.3522	2.6444e-29	2.26e-28	Prrt1
46.6915	4.32638	-2.6411	1.3769e-11	5.8361e-11	Dysf		ENSMUSG00000071042	14.224	91.0054	2.3501	4.6208e-14	2.2317e-13	Rasgrp3
3387.41	539.976	-2.6384	0	0	Gys1		ENSMUSG00000041605	0	15.0023	2.3495	9.1912e-07	2.8273e-06	5730559C18Rik
496.67	76.9638	-2.635	3.1039e-85	8.3957e-84	Bcar1		ENSMUSG00000072647	3.28688	31.6216	2.3469	2.3008e-08	7.9492e-08	Adam1a
17.4019	0	-2.6222	3.7513e-08	1.2775e-07	Gm26902		ENSMUSG00000020227	18.1952	107.27	2.3435	2.8357e-18	1.6456e-17	Irak3
106.279	13.8958	-2.6195	2.3479e-19	1.4274e-18	Zfr2		ENSMUSG00000076937	35.4148	193.569	2.3377	7.4007e-31	6.6258e-30	Iglc2
70.568	8.65915	-2.5961	1.0808e-14	5.364e-14	Cspg5		ENSMUSG00000024401	645.899	3281.01	2.3355	0	0	Tnf
149.785	21.5086	-2.5847	4.6955e-25	3.5377e-24	2610037D02Rik		ENSMUSG00000039013	7.80956	54.5161	2.333	3.2838e-11	1.3609e-10	Siglec5
475.875	75.5637	-2.5803	2.7249e-70	5.8485e-69	Pglyrp1		ENSMUSG00000101972	14.7576	92.4465	2.3325	4.2264e-15	2.1449e-14	Hist1h3i
172.564	25.7533	-2.5674	6.0539e-26	4.6876e-25	A630091E08Rik		ENSMUSG00000090069	64.7478	340.74	2.327	2.9455e-50	4.2955e-49	E430024P14Rik
330.033	53.1303	-2.5602	1.4613e-55	2.3838e-54	Ust		ENSMUSG00000036594	286.399	1459.17	2.3264	7.6234e-150	4.7326e-148	H2-Aa
21.707	0.916675	-2.56	2.4899e-08	8.5808e-08	Cox6a2		ENSMUSG00000074364	151.021	771.892	2.3196	7.0631e-105	2.5824e-103	Ehd2
4415.13	745.588	-2.5587	0	0	Ifi27l2a		ENSMUSG00000039481	14.1666	87.3083	2.3127	1.1367e-14	5.6326e-14	Nrtn
86.92	12.0464	-2.5438	2.1283e-17	1.1884e-16	4933421O10Rik		ENSMUSG00000024985	1.46109	22.045	2.2943	5.8404e-07	1.8249e-06	Tcf7l2
39.7199	4.05258	-2.5343	1.0409e-10	4.202e-10	Prr15		ENSMUSG00000026435	2.38491	26.6508	2.2938	1.6612e-07	5.411e-07	Slc45a3
261.088	42.3607	-2.5297	1.072e-39	1.2062e-38	Tubb4a		ENSMUSG00000030401	22.9003	126.497	2.2935	5.2607e-20	3.3095e-19	Rtn2
1570.46	267.316	-2.529	1.5065e-191	1.3884e-189	Appl2		ENSMUSG00000028184	5.20923	40.2945	2.2929	3.1496e-09	1.1594e-08	Lphn2
325.681	52.8549	-2.5289	4.0253e-48	5.5789e-47	Slc41a2		ENSMUSG00000052105	1.71808	23.3084	2.2896	4.2303e-07	1.3344e-06	Mtcl1
17.4229	0.335445	-2.5274	8.8884e-08	2.9467e-07	Col26a1		ENSMUSG00000032186	8.71153	56.6393	2.2893	3.2926e-11	1.3643e-10	Tmod2
402.377	67.0646	-2.5167	7.7745e-63	1.4601e-61	Ptpn14		ENSMUSG00000094335	23.1681	127.55	2.2845	3.9823e-21	2.6052e-20	Igkv1-117
88.8338	12.482	-2.5128	5.746e-17	3.1571e-16	Ovol1		ENSMUSG00000008090	21.9029	120.618	2.2799	6.9658e-19	4.1514e-18	Fgfrl1
223.689	36.5293	-2.5094	2.4792e-38	2.716e-37	Gapdhs		ENSMUSG00000060429	12.0301	72.0779	2.2755	1.2383e-13	5.8276e-13	Sntb1
672.776	115.61	-2.5004	9.0114e-104	3.2352e-102	Lzts1		ENSMUSG00000036362	1.78293	22.1907	2.2752	4.1221e-07	1.3014e-06	P2ry13
189.648	30.1446	-2.497	8.6424e-30	7.5082e-29	1700016P03Rik		ENSMUSG00000042581	2.15863	24.0305	2.2498	4.1798e-07	1.3187e-06	Thsd7b
8440.34	1488.66	-2.4952	0	0	Mt1		ENSMUSG00000021294	2.84632	27.5275	2.2485	1.9894e-07	6.4388e-07	Kif26a
2043.98	358.81	-2.4934	5.9127e-243	7.9484e-241	Gatm		ENSMUSG00000026389	11.17	67.7843	2.2448	1.1613e-11	4.9469e-11	Steap3
98.2634	14.6788	-2.4897	2.8116e-19	1.704e-18	Plekha6		ENSMUSG00000026394	4.50069	35.5173	2.2422	2.0692e-08	7.1724e-08	Atp6v1g3
431.968	73.9128	-2.4881	4.286e-64	8.2664e-63	Enpp2		ENSMUSG00000076615	40.3989	205.061	2.2411	1.4252e-29	1.2292e-28	Ighg3
4908.19	870.675	-2.4871	0	0	Sema4f		ENSMUSG00000006403	8.84981	56.2662	2.232	1.4812e-10	5.9286e-10	Adamts4
353.692	60.0778	-2.4853	4.3243e-56	7.1257e-55	Fam114a1		ENSMUSG00000026009	1514.45	7091.11	2.2214	0	0	Icos
427.2	73.4324	-2.4791	1.2899e-60	2.339e-59	Stom		ENSMUSG00000020020	9.30236	58.4958	2.2202	8.2898e-11	3.3593e-10	Usp44
10721.2	1919.59	-2.4771	0	0	Anxa2		ENSMUSG00000094117	0.343844	14.8622	2.2165	3.362e-06	9.9207e-06	Igkv3-12
16.7462	0.335445	-2.4714	1.814e-07	5.8861e-07	Dgkk		ENSMUSG00000021822	3.50101	29.8932	2.2132	1.3481e-07	4.4216e-07	Plau
24.8778	1.56515	-2.4593	4.9549e-08	1.6693e-07	1700034I23Rik		ENSMUSG00000096847	27.9259	143.219	2.2131	4.8818e-22	3.3061e-21	Tmem151b
26.554	1.99586	-2.4375	4.2381e-08	1.4378e-07	Gm26615		ENSMUSG00000071324	0.719544	16.1815	2.212	2.7565e-06	8.1854e-06	Armc2
1755.4	321.724	-2.4339	1.0713e-240	1.388e-238	Fam132a		ENSMUSG00000027962	3.63072	30.2503	2.2115	1.4179e-07	4.6422e-07	Vcam1
385.845	68.4776	-2.4244	8.8508e-59	1.5363e-57	Mettl20		ENSMUSG00000100744	24.2085	127.384	2.2094	1.0536e-17	5.9629e-17	RP23-404A6.7
821.16	150.565	-2.4097	5.7064e-113	2.3782e-111	Mgll		ENSMUSG00000008193	58.4765	283.825	2.2091	5.3421e-39	5.9177e-38	Spib
50.5372	6.73536	-2.4015	1.1023e-11	4.7024e-11	Mycn		ENSMUSG00000022996	65.6424	317.146	2.2027	8.5009e-39	9.3877e-38	Wnt10b
50.5055	6.75778	-2.394	1.4389e-11	6.0917e-11	Gm26813		ENSMUSG00000025058	31.7388	161.159	2.2007	3.1478e-23	2.228e-22	5430427O19Rik
227.727	40.6035	-2.3916	3.9708e-38	4.3342e-37	Rhobtb1		ENSMUSG00000013415	8.77624	54.2375	2.195	2.5249e-10	9.9523e-10	Igf2bp1
4244.91	805.857	-2.3898	0	0	Lilrb4		ENSMUSG00000015053	1.39623	19.2502	2.1916	1.9017e-06	5.7241e-06	Gata2
136.898	23.085	-2.3881	1.7324e-23	1.2394e-22	Foxj1		ENSMUSG00000050315	23.89	124.015	2.1915	5.7078e-18	3.2656e-17	Synpo2
2360.27	447.102	-2.3879	8.9329e-259	1.288e-256	H2-Q10		ENSMUSG00000036106	64.8214	310.96	2.191	1.2795e-40	1.4825e-39	Prr5
13.9843	0	-2.3874	6.1357e-07	1.9152e-06	Grin1os		ENSMUSG00000034460	2.66405	26.0431	2.1824	8.9536e-07	2.7591e-06	Six4
147.79	25.5172	-2.3861	4.9765e-26	3.8651e-25	Gm867		ENSMUSG00000029381	5.83206	40.1664	2.1731	1.4925e-08	5.222e-08	Shroom3
352.447	64.7132	-2.3858	3.2082e-52	4.8692e-51	B430306N03Rik		ENSMUSG00000015437	27962.2	126105	2.1711	0	0	Gzmb
1830.7	347.477	-2.3832	9.54e-219	1.1296e-216	3110057O12Rik		ENSMUSG00000035107	38.8167	189.566	2.1704	2.9882e-26	2.3412e-25	Dcbld2
220.186	39.0039	-2.3776	1.6676e-32	1.5618e-31	Aqp9		ENSMUSG00000099517	19.7528	101.256	2.1603	2.1413e-16	1.1462e-15	Hist1h3g
338.522	62.5996	-2.3755	1.9139e-53	2.9807e-52	Slc17a6		ENSMUSG00000004748	85.2985	393.088	2.1549	2.0336e-50	2.9851e-49	Mtfp1
135.994	23.1683	-2.3707	1.7642e-23	1.2607e-22	Endou		ENSMUSG00000038677	5.73664	38.5636	2.1531	2.9364e-08	1.0083e-07	Scube3
187.266	33.3877	-2.3687	5.5914e-30	4.8813e-29	Fbxo32		ENSMUSG00000074575	0	12.2242	2.1512	7.1991e-06	2.0663e-05	Kcng1
22.1169	1.51472	-2.3627	1.7547e-07	5.6988e-07	Stfa2		ENSMUSG00000021190	201.712	907.293	2.1501	4.0991e-106	1.53e-104	Lgmn
365.308	68.3455	-2.3626	1.5859e-57	2.6749e-56	Zc3h6		ENSMUSG00000004098	32.2015	155.686	2.1476	2.7392e-22	1.875e-21	Col5a3
1552.33	301.089	-2.3502	8.6087e-185	7.2945e-183	Tec		ENSMUSG00000022941	4.38327	32.5936	2.1438	2.1529e-07	6.9455e-07	Ripply3
1036.23	199.822	-2.3468	3.6695e-134	1.8585e-132	Trib3		ENSMUSG00000034957	2.85732	25.0144	2.1426	7.6846e-07	2.3807e-06	Cebpa
59.9573	8.63035	-2.3414	1.4721e-11	6.2223e-11	Dnah12		ENSMUSG00000022534	2.52448	25.1272	2.1423	1.6331e-06	4.937e-06	Mefv
651.775	126.003	-2.3409	4.7937e-96	1.5387e-94	Crebrf		ENSMUSG00000017652	110.196	498.287	2.1396	1.8185e-64	3.5302e-63	Cd40
16.7559	0.558816	-2.3408	7.0048e-07	2.1762e-06	Fn3k		ENSMUSG00000030329	23.5658	116.629	2.1377	2.9818e-18	1.7281e-17	Pianp
15.4456	0.318634	-2.3378	9.1544e-07	2.8171e-06	1500035N22Rik		ENSMUSG00000046442	29.6439	145.305	2.1325	4.1712e-19	2.5118e-18	Ppm1e
40.9119	4.64424	-2.3378	5.7392e-09	2.0755e-08	Gm14027		ENSMUSG00000032053	579.609	2547.15	2.1262	1.2466e-200	1.2313e-198	Pou2af1
43.3494	5.7186	-2.335	7.9552e-10	3.032e-09	Ret		ENSMUSG00000040891	1.45009	18.267	2.1181	4.4998e-06	1.3127e-05	Foxa3
1265.63	237.885	-2.3345	1.3475e-43	1.6824e-42	Sdc4		ENSMUSG00000047880	346.268	1516.07	2.1181	6.4084e-162	4.4932e-160	Cxcr5
271.785	50.6469	-2.3315	2.0124e-40	2.3138e-39	Rnd3		ENSMUSG00000019889	78.6136	353.718	2.1163	7.2466e-47	9.7488e-46	Ptprk
27.2502	2.27449	-2.3302	1.2099e-07	3.9816e-07	1600014C23Rik		ENSMUSG00000091844	3.85585	28.6915	2.1097	3.6182e-07	1.1472e-06	Gm8251
2304.61	455.024	-2.3281	1.2652e-289	2.381e-287	Cxcr4		ENSMUSG00000024565	1.45009	17.9372	2.1076	4.9645e-06	1.4416e-05	Sall3
547.168	106.455	-2.324	2.0681e-82	5.4058e-81	Calcoco1		ENSMUSG00000021675	57.6872	266.122	2.1067	5.3401e-28	4.4039e-27	F2rl2
128.578	4.6226	-2.3211	1.1714e-06	3.5775e-06	Epm2a		ENSMUSG00000094924	0	11.7943	2.1067	1.1076e-05	3.1249e-05	Cr2
3952.27	791.486	-2.3119	0	0	Hilpda		ENSMUSG00000033967	14.4139	74.5781	2.1026	1.6946e-12	7.5651e-12	2310014L17Rik
950.348	188.723	-2.3062	8.461e-127	3.9914e-125	Arhgef11		ENSMUSG00000070720	6.84174	41.8227	2.1015	2.2456e-08	7.7627e-08	Tmem200b
357.297	69.2685	-2.3056	4.4231e-48	6.116e-47	Abca1		ENSMUSG00000026475	1045.58	4498.27	2.1008	0	0	Rgs16
60.5507	9.29004	-2.3024	6.2785e-12	2.716e-11	Dzank1		ENSMUSG00000031990	19.1091	94.2702	2.0968	1.118e-14	5.543e-14	Jam3
261.76	49.5076	-2.3001	1.4308e-33	1.385e-32	Cd93		ENSMUSG00000032936	19.6231	96.5943	2.0938	5.4264e-15	2.7367e-14	Camkv
32.9138	3.3929	-2.2993	7.1652e-08	2.3892e-07	Btnl7-ps		ENSMUSG00000057163	56.8977	254.627	2.0833	3.4936e-33	3.3349e-32	Prss2
28.5499	3.10228	-2.2953	4.6733e-08	1.5786e-07	Gm15535		ENSMUSG00000019326	9.12008	54.0758	2.0823	1.4763e-08	5.1673e-08	Aoc3
247.631	46.7553	-2.2879	1.3326e-32	1.2493e-31	Tmem108		ENSMUSG00000060183	1.71922	21.2588	2.0792	7.1477e-06	2.0523e-05	Cxcl11
2171.18	441.855	-2.2838	2.3306e-257	3.3335e-255	Mxd1		ENSMUSG00000031780	14.7907	74.5493	2.0788	1.6453e-12	7.3522e-12	Ccl17
210.08	39.59	-2.283	1.3807e-29	1.192e-28	Gm26767		ENSMUSG00000025318	2.47062	22.0394	2.0727	2.9253e-06	8.6706e-06	Jph3
4146.47	856.32	-2.2693	0	0	Ndrg1		ENSMUSG00000067878	1.79393	18.9884	2.0727	5.4876e-06	1.5881e-05	Mtap7d3
24.7908	2.48183	-2.2674	1.6761e-07	5.4574e-07	Thbd		ENSMUSG00000015314	253.598	1079.29	2.0718	1.9095e-118	8.4087e-117	Slamf6
3283.05	677.584	-2.2651	1.8753e-294	3.6845e-292	Vegfa		ENSMUSG00000031778	3.22317	26.3618	2.0714	1.9787e-06	5.9426e-06	Cx3cl1
614.146	124.684	-2.2632	2.0947e-76	5.0406e-75	Mboat2		ENSMUSG00000078486	14.3392	72.1227	2.0624	5.4262e-12	2.357e-11	Perm1
689.792	140.724	-2.2616	5.5171e-98	1.8199e-96	Parp16		ENSMUSG00000042638	13.5768	68.8411	2.0542	2.1497e-11	9.0181e-11	Gucy2c
35.0084	4.44406	-2.2616	2.0132e-08	6.9851e-08	Gm27206		ENSMUSG00000036036	1.70822	19.1837	2.0519	8.0356e-06	2.2943e-05	Zfp57
1994.2	413.376	-2.2582	2.6149e-198	2.5547e-196	Fbxl20		ENSMUSG00000059213	46.122	204.745	2.0504	1.1369e-26	9.038e-26	Ddn
493.591	99.9263	-2.253	4.6565e-59	8.1224e-58	Gm16185		ENSMUSG00000032698	57.1406	249.676	2.0497	3.3971e-29	2.8895e-28	Lmo2
866.676	178.589	-2.2521	3.9498e-111	1.6013e-109	Cyp2s1		ENSMUSG00000027834	19.776	94.0972	2.0494	3.3932e-14	1.6503e-13	Serpini1
28.5622	2.99021	-2.2501	1.5247e-07	4.9799e-07	Kndc1		ENSMUSG00000039997	47.4561	208.486	2.0465	1.2847e-24	9.535e-24	Ifi203
79.2786	4.4713	-2.2483	1.9447e-06	5.8455e-06	Tmem74b		ENSMUSG00000041703	13.4692	67.0421	2.046	2.0894e-11	8.7732e-11	Zic5
2767.97	579.676	-2.2465	1.1691e-307	2.5491e-305	Arhgef10		ENSMUSG00000069272	86.3806	367.01	2.0378	1.8489e-39	2.0712e-38	Hist1h2ae
528.753	108.815	-2.2455	3.7051e-73	8.3535e-72	Efna5		ENSMUSG00000050440	11.2787	58.0475	2.0374	4.3446e-10	1.6846e-09	Hamp
301.686	59.9802	-2.2397	1.2624e-38	1.3898e-37	Pgbd1		ENSMUSG00000090164	29.7969	133.983	2.0351	2.2447e-18	1.3072e-17	BC035044
783.237	163.307	-2.2359	4.4303e-108	1.7257e-106	Trim30d		ENSMUSG00000027175	11.5687	59.1948	2.0349	2.487e-10	9.8093e-10	Tcp11l1
39.0554	5.23746	-2.229	1.6255e-08	5.6684e-08	C1qtnf4		ENSMUSG00000046550	9.9669	54.5681	2.0288	6.7487e-09	2.4243e-08	Spin2c
76.8328	13.4035	-2.229	7.746e-14	3.702e-13	Gm15708		ENSMUSG00000094420	13.2868	65.8061	2.0234	5.6529e-11	2.3101e-10	Igkv10-96
110.488	20.6592	-2.2259	3.0784e-18	1.7835e-17	Hk1os		ENSMUSG00000027719	6.47819	39.076	2.0209	2.8309e-07	9.0446e-07	Adad1
18.1205	1.25212	-2.2217	1.4962e-06	4.5369e-06	Ppp1r3c		ENSMUSG00000099974	293.241	1203.69	2.0186	1.4027e-128	6.7781e-127	Bcl2a1d
337.773	69.1941	-2.2214	1.248e-44	1.5973e-43	Izumo4		ENSMUSG00000028039	7.50858	42.0069	2.0172	5.04e-08	1.6964e-07	Efna3
867.107	182.764	-2.2189	1.3749e-109	5.4384e-108	Hif3a		ENSMUSG00000045034	10.7722	55.9404	2.0131	2.2274e-09	8.2725e-09	Ankrd34b
129.431	24.7278	-2.2127	5.6178e-20	3.5267e-19	Zic2		ENSMUSG00000020866	0.687688	13.8678	2.013	2.3309e-05	6.3848e-05	Cacna1g
84.5032	15.2873	-2.2096	7.9745e-15	3.9948e-14	Asb16		ENSMUSG00000028347	2.06192	19.8258	2.0126	9.3141e-06	2.6475e-05	Tmeff1
101.228	19.1285	-2.2039	1.9514e-16	1.047e-15	Frrs1l		ENSMUSG00000101389	5.83206	35.6278	2.0106	2.784e-07	8.9011e-07	Ms4a4a
25.4245	2.7052	-2.2014	3.8686e-07	1.224e-06	Gpr45		ENSMUSG00000087150	4.17884	29.2351	2.0094	1.7986e-06	5.4247e-06	BC064078
119.928	22.7552	-2.1975	2.6254e-17	1.4609e-16	Gm26799		ENSMUSG00000041358	0.332844	12.6653	2.0076	2.7741e-05	7.5514e-05	Nutm1
78.3464	14.3041	-2.1937	1.0602e-13	5.0159e-13	Mx2		ENSMUSG00000015709	10.7943	55.0421	2.0073	3.0731e-09	1.1319e-08	Arnt2
85.6936	15.9189	-2.1871	6.8245e-15	3.4332e-14	Ache		ENSMUSG00000085652	4.1997	28.0382	2.0049	1.2449e-06	3.7925e-06	Gm11999
70.7855	12.7614	-2.1866	7.7269e-13	3.509e-12	Gm10480		ENSMUSG00000020642	40.6119	174.179	2.0045	1.3929e-23	1.0017e-22	Rnf144a
26.5969	3.00142	-2.1756	4.1086e-07	1.2976e-06	Lrtm2		ENSMUSG00000047139	1234.84	4963.52	2.0029	0	0	Cd24a
799.671	172.991	-2.1726	3.2306e-68	6.7319e-67	Vasn		ENSMUSG00000071478	2.84632	22.4877	2.0017	5.2505e-06	1.5217e-05	Hist1h2ad
94.3293	18.0709	-2.1714	4.2233e-16	2.2333e-15	Rapgef4		ENSMUSG00000024340	2.22349	20.3518	1.9965	1.1587e-05	3.2633e-05	Btnl2
18064.8	4010.12	-2.1695	0	0	Ddit4		ENSMUSG00000049539	8.42025	45.383	1.994	3.1047e-08	1.0636e-07	Hist1h1a
1796.6	397.201	-2.1648	5.147e-205	5.1699e-203	Mgarp		ENSMUSG00000051029	3.4483	25.4155	1.9939	3.6709e-06	1.0802e-05	Serpinb1b
514.159	111.737	-2.1636	4.0071e-67	8.1691e-66	Obsl1		ENSMUSG00000048895	47.5198	199.796	1.9916	1.675e-24	1.238e-23	Cdk5r1
20.8481	1.96224	-2.1624	1.7251e-06	5.2072e-06	Lamc3		ENSMUSG00000029126	2.52448	20.7993	1.9912	7.9236e-06	2.2645e-05	Nsg1
26.3901	2.99021	-2.1606	5.4147e-07	1.6963e-06	RP24-62C22.1		ENSMUSG00000052374	9.09808	47.3444	1.989	1.0062e-08	3.5625e-08	Actn2
307.994	66.0638	-2.1601	1.6398e-44	2.0882e-43	Gm16754		ENSMUSG00000046814	0.665688	13.9007	1.9886	3.0273e-05	8.2032e-05	Gchfr
404.062	87.4851	-2.1573	1.2216e-48	1.7117e-47	Gm16350		ENSMUSG00000090877	88.3871	366.688	1.9881	5.5833e-35	5.6239e-34	Hspa1b
82.418	15.8084	-2.1504	1.0766e-13	5.0924e-13	Slc38a3		ENSMUSG00000035413	0.719544	13.7509	1.9876	2.9912e-05	8.1102e-05	Tmem98
26.2739	2.91176	-2.1488	7.1477e-07	2.2186e-06	Wee2		ENSMUSG00000076940	3.25502	23.7447	1.9874	4.5704e-06	1.3324e-05	Iglv2
571.656	125.937	-2.1474	2.5701e-67	5.2575e-66	D10Bwg1379e		ENSMUSG00000003283	6.35833	36.4044	1.9866	2.411e-07	7.7543e-07	Hck
21842.5	4925.53	-2.1458	0	0	Vim		ENSMUSG00000022602	28.4434	124.32	1.9857	2.0471e-17	1.1452e-16	Arc
80.3765	15.3825	-2.1348	2.128e-13	9.9209e-13	Ntrk3		ENSMUSG00000033427	25.0918	110.289	1.9857	4.5395e-16	2.3963e-15	Upb1
51.3765	8.85933	-2.126	7.4138e-10	2.8317e-09	Gm12454		ENSMUSG00000063171	35.6828	151.894	1.9793	1.7999e-20	1.153e-19	Rps4l
120.467	24.5213	-2.1245	4.7716e-18	2.737e-17	Rab39		ENSMUSG00000045322	5.34994	32.5543	1.9782	9.1113e-07	2.8057e-06	Tlr9
370.511	81.1598	-2.1223	3.1121e-41	3.6606e-40	Ctla2b		ENSMUSG00000034714	11.461	57.8425	1.9746	4.6671e-09	1.695e-08	Ttyh2
1900.58	433.908	-2.1196	1.4741e-214	1.6681e-212	Kat6b		ENSMUSG00000005583	85.5018	345.749	1.9716	1.3347e-41	1.5803e-40	Mef2c
104.061	20.7481	-2.1192	9.5134e-16	4.9574e-15	Ifit1		ENSMUSG00000052160	19.5277	87.1313	1.9691	4.0946e-13	1.8892e-12	Pld4
221.414	47.9249	-2.1164	1.6588e-30	1.4704e-29	Wipi1		ENSMUSG00000028063	257.65	1019.47	1.968	2.2766e-98	7.5658e-97	Lmna
4062.71	934.161	-2.1148	0	0	Cdkn1b		ENSMUSG00000039741	24.5656	106.819	1.9667	5.2703e-15	2.6611e-14	Bahcc1
963.998	219.042	-2.1135	2.6844e-101	9.3014e-100	Matk		ENSMUSG00000094546	9.53864	51.0975	1.9652	9.5881e-08	3.1745e-07	Ighv1-26
1135.31	259.598	-2.1127	6.9427e-122	3.1665e-120	Bcl2l2		ENSMUSG00000008999	124.351	491.625	1.9508	2.7219e-50	3.9792e-49	Bmp7
365.244	82.1644	-2.1075	5.3148e-46	7.044e-45	H2-Q2		ENSMUSG00000006356	111.637	448.104	1.9471	2.621e-38	2.8696e-37	Crip2
8783.91	2037.21	-2.1038	0	0	R3hdm1		ENSMUSG00000094345	3.28688	24.0697	1.9456	9.9796e-06	2.8299e-05	Igkv14-126
20.0968	1.88939	-2.103	3.8967e-06	1.1442e-05	Trpm2		ENSMUSG00000031451	4.13484	27.0655	1.936	4.3174e-06	1.2613e-05	Gas6
313.965	70.7496	-2.098	4.8284e-42	5.7898e-41	Rnf208		ENSMUSG00000096807	23.1806	99.9495	1.9355	1.2092e-12	5.4415e-12	Hist1h2bm
4562.97	1062.92	-2.097	0	0	Smox		ENSMUSG00000024427	28.1118	118.943	1.9331	8.1116e-15	4.0601e-14	Spry4
801.668	185.732	-2.0912	7.9652e-90	2.3194e-88	Slfn1		ENSMUSG00000053907	2596.52	9939.88	1.9326	0	0	Mat2a
307.548	69.2053	-2.0905	1.7046e-40	1.9662e-39	Dyrk1b		ENSMUSG00000060181	111.085	435.582	1.9297	2.1315e-49	3.061e-48	Slc35e3
23.1584	2.7052	-2.0873	1.7465e-06	5.2693e-06	1810019D21Rik		ENSMUSG00000042228	57.444	228.772	1.9292	9.2413e-27	7.363e-26	Lyn
81.1085	16.2936	-2.087	1.1133e-13	5.2545e-13	Myh11		ENSMUSG00000055320	7.78756	40.0727	1.9267	1.435e-07	4.6947e-07	Tead1
11099.1	2611.06	-2.0846	0	0	Bnip3l		ENSMUSG00000014599	103.494	404.619	1.9262	1.0124e-44	1.3022e-43	Csf1
16.6582	1.21289	-2.0788	8.7132e-06	2.4806e-05	Foxq1		ENSMUSG00000093559	19.9792	86.1082	1.9261	1.6006e-12	7.1613e-12	Gm20705
633.924	146.963	-2.0775	6.7602e-74	1.5436e-72	Dpf1		ENSMUSG00000036528	8.57082	43.1069	1.9229	1.0738e-07	3.5434e-07	Ppfibp2
84.8581	17.3231	-2.077	2.3367e-13	1.0879e-12	C630016N16Rik		ENSMUSG00000021418	98.003	381.819	1.9226	1.3221e-44	1.6884e-43	Rpp40
30.011	4.48329	-2.071	3.8734e-07	1.2251e-06	Pdk4		ENSMUSG00000002847	13.7482	62.8158	1.9211	7.5769e-10	2.8921e-09	Pla1a
31.9335	4.8908	-2.0706	1.7642e-07	5.7286e-07	Neurl1a		ENSMUSG00000040907	32.4498	133.869	1.9201	6.7971e-17	3.7267e-16	Atp1a3
26.8417	3.71153	-2.0696	7.6959e-07	2.3838e-06	Gm15506		ENSMUSG00000037902	39.9768	162.698	1.9175	4.6331e-20	2.9239e-19	Sirpa
146.189	31.805	-2.0693	8.8832e-20	5.5128e-19	Gab2		ENSMUSG00000071341	9.98905	47.8864	1.9165	2.3229e-08	8.0222e-08	Egr4
17.883	1.45308	-2.0681	8.1031e-06	2.3124e-05	Nkx3-1		ENSMUSG00000007872	203.041	777.946	1.9147	2.3442e-84	6.265e-83	Id3
35.9764	5.25427	-2.067	4.6179e-07	1.4544e-06	Slc7a2		ENSMUSG00000026437	3.48015	23.3532	1.9131	8.5788e-06	2.4439e-05	Cdk18
178.312	39.5964	-2.0663	5.7413e-25	4.3093e-24	Angptl6		ENSMUSG00000054889	7.57214	40.0959	1.9081	3.93e-07	1.2425e-06	Dsp
74.0945	14.9078	-2.0645	2.6056e-12	1.1525e-11	Cacna2d4		ENSMUSG00000060586	365.197	1380.61	1.9075	4.4693e-129	2.1833e-127	H2-Eb1
2090.07	496.888	-2.0599	6.8936e-217	7.9517e-215	Sdc3		ENSMUSG00000026536	61.8931	241.586	1.9005	6.12e-27	4.9023e-26	Mnda
87.6173	17.6962	-2.0596	1.3611e-12	6.1096e-12	RP23-172L16.1		ENSMUSG00000028378	73.1925	282.697	1.8963	2.6885e-33	2.5773e-32	Ptgr1
121.46	26.1473	-2.052	1.6832e-17	9.4514e-17	Mipol1		ENSMUSG00000060044	8.97952	43.3583	1.8918	1.2239e-07	4.0269e-07	Tmem26
58.4322	11.3587	-2.0462	5.3026e-10	2.0441e-09	Gbp11		ENSMUSG00000069310	199.723	756.052	1.8885	7.475e-67	1.5101e-65	Hist1h3c
13.1045	0.654079	-2.0395	1.8492e-05	5.1131e-05	Artn		ENSMUSG00000038248	3.53401	22.9681	1.8872	1.1511e-05	3.244e-05	Sobp
62.2039	12.3587	-2.0394	6.6479e-11	2.7075e-10	Xpnpep2		ENSMUSG00000095571	3.08245	23.5285	1.8862	2.581e-05	7.0425e-05	Ighv5-17
70.2605	13.3074	-2.037	6.7045e-10	2.569e-09	Prkar1b		ENSMUSG00000044933	0.687688	13.2145	1.8844	8.1147e-05	0.00021069	Sstr3
243.189	56.3375	-2.0339	5.5816e-32	5.168e-31	2500002B13Rik		ENSMUSG00000079259	29.2475	118.752	1.8833	3.8021e-15	1.9356e-14	Trim71
46.8651	8.41259	-2.0274	2.7159e-08	9.3362e-08	Il13ra1		ENSMUSG00000078794	54.3722	211.068	1.8809	8.1072e-25	6.0572e-24	Dact3
48.2075	8.89933	-2.0252	1.7127e-08	5.9634e-08	6430590A07Rik		ENSMUSG00000069270	3.50101	23.2027	1.8808	1.4426e-05	4.0255e-05	Hist1h2ac
666.412	160.533	-2.0224	2.0652e-78	5.1714e-77	Nucb2		ENSMUSG00000006362	16.3377	70.9282	1.8787	1.3693e-09	5.1539e-09	Cbfa2t3
46.6911	1.67645	-2.021	2.4863e-05	6.7919e-05	Cxcr2		ENSMUSG00000014158	2.86832	21.2028	1.8758	2.8424e-05	7.7257e-05	Trpv4
17.3799	1.57075	-2.0209	1.317e-05	3.6896e-05	9930004E17Rik		ENSMUSG00000038235	25.4662	104.555	1.8748	9.0104e-14	4.2856e-13	F11r
291.79	68.9315	-2.0191	7.8987e-36	8.1255e-35	1700001L05Rik		ENSMUSG00000042750	6.96031	35.7735	1.8686	9.1925e-07	2.8273e-06	Bex2
943.966	229.706	-2.0183	2.4149e-103	8.6353e-102	Plk2		ENSMUSG00000060950	230.323	853.081	1.8676	1.5648e-86	4.3174e-85	Trmt61a
14.5876	0.989524	-2.0141	2.0657e-05	5.6864e-05	Gcm2		ENSMUSG00000044701	27.5624	111.418	1.8652	1.0944e-13	5.1694e-13	Il27
39.4421	7.054	-2.0107	4.7134e-08	1.5918e-07	Disc1		ENSMUSG00000064168	13.5339	60.4005	1.8649	5.9025e-09	2.1302e-08	Hist1h2bh
682.245	166.011	-2.0106	4.4969e-78	1.1182e-76	Tnfrsf26		ENSMUSG00000098519	5.42466	29.7083	1.8629	4.563e-06	1.3304e-05	Gm27166
280.914	66.9301	-2.0086	5.143e-37	5.457e-36	Ypel2		ENSMUSG00000037664	24.6842	99.6981	1.8578	2.1034e-13	9.8085e-13	Cdkn1c
118.953	17.8427	-2.0071	1.8389e-06	5.5414e-06	4930565N06Rik		ENSMUSG00000030643	1.84779	16.585	1.8566	6.3724e-05	0.00016698	Rab30
229.879	53.4962	-2.0058	1.8756e-26	1.4812e-25	Rbfox2		ENSMUSG00000002204	72.5407	275.468	1.8553	1.3254e-25	1.0148e-24	Napsa
49.3487	9.25081	-2.0042	1.6963e-08	5.9086e-08	4931440P22Rik		ENSMUSG00000029436	46.5098	181.036	1.853	7.0429e-19	4.1945e-18	Mmp17
307.006	74.1705	-1.9985	2.8695e-37	3.0574e-36	Fbxw4		ENSMUSG00000093861	18.6247	77.0823	1.8491	1.3511e-10	5.4186e-10	Igkv1-110
3334.52	830.457	-1.9984	0	0	Rgcc		ENSMUSG00000057286	16.3265	69.1452	1.8474	9.2053e-10	3.498e-09	St6galnac2
60.4296	12.3307	-1.9976	2.7985e-10	1.1006e-09	Rsad2		ENSMUSG00000079243	4.5974	26.0984	1.8469	8.025e-06	2.2916e-05	Xirp1
13587.2	3340.18	-1.9955	4.6591e-69	9.8463e-68	Neat1		ENSMUSG00000053801	464.095	1690.58	1.8466	1.3041e-109	5.1697e-108	Grwd1
154.583	35.2267	-1.9954	3.2056e-17	1.7755e-16	Enah		ENSMUSG00000043155	44.4919	171.094	1.8448	1.0786e-19	6.6704e-19	Hpdl
6012.11	1505.63	-1.9949	0	0	Pgm2		ENSMUSG00000021281	17.4239	74.1738	1.8445	9.8033e-10	3.7205e-09	Tnfaip2
959.596	238.362	-1.994	3.5289e-106	1.32e-104	Timp1		ENSMUSG00000048807	25.7254	103.526	1.8419	4.753e-13	2.1822e-12	Slc35e4
4311.83	1081.2	-1.9907	0	0	Ltb		ENSMUSG00000026166	4.29641	24.9415	1.8418	1.1847e-05	3.3318e-05	Ccl20
60.2154	12.2915	-1.9876	5.0839e-10	1.9628e-09	Hey1		ENSMUSG00000004885	2060.54	7403.49	1.8415	0	0	Crabp2
10487.4	2648.66	-1.9818	0	0	Kbtbd11		ENSMUSG00000020534	1138.63	4101.36	1.8415	1.4513e-295	2.9487e-293	Shmt1
724.388	179.716	-1.9789	9.0599e-71	1.9682e-69	Nphp3		ENSMUSG00000003934	20.6229	84.6495	1.8374	1.3769e-10	5.5208e-10	Efnb3
1050.21	263.222	-1.9769	1.535e-84	4.1146e-83	2010016I18Rik		ENSMUSG00000076609	404.03	1452.23	1.8347	2.9239e-120	1.3201e-118	Igkc
62.6761	13.2922	-1.9737	1.1627e-10	4.681e-10	Gm17251		ENSMUSG00000029716	25.3708	100.054	1.8323	1.9587e-13	9.1484e-13	Tfr2
34.4688	6.19896	-1.969	2.3889e-07	7.6859e-07	Klhl35		ENSMUSG00000022947	9.41993	43.3863	1.8313	1.9379e-07	6.2757e-07	Cbr3
70.0431	15.176	-1.9648	3.1071e-11	1.2913e-10	1810010H24Rik		ENSMUSG00000000142	108.506	396.346	1.8286	7.0651e-41	8.2345e-40	Axin2
11.0316	0.279408	-1.9615	4.2753e-05	0.00011398	RP23-18J18.2		ENSMUSG00000037989	47.2208	178.318	1.8283	9.6989e-20	6.0106e-19	Wnk2
9.88248	0	-1.9598	4.1299e-05	0.00011027	Ghsr		ENSMUSG00000024459	0.332844	10.6703	1.8278	0.00013719	0.00034767	H2-M5
25.7993	3.64429	-1.9571	5.8515e-06	1.6907e-05	Gm13522		ENSMUSG00000006311	0.332844	10.4357	1.8274	0.0001377	0.00034882	Etv2
51.6837	10.5478	-1.9546	7.5792e-09	2.7107e-08	Ppp1r3g		ENSMUSG00000085808	87.7471	322.293	1.8269	2.3405e-32	2.1852e-31	Gm14718
4457.2	1149.15	-1.9509	0	0	Khnyn		ENSMUSG00000022332	21.2886	85.7287	1.8268	3.6864e-11	1.5232e-10	Khdrbs3
296.092	74.0689	-1.9485	7.4486e-37	7.8661e-36	5830432E09Rik		ENSMUSG00000035863	237.9	854.572	1.8261	2.7062e-84	7.2216e-83	Palm
3215.92	830.703	-1.9452	4.0437e-266	6.2866e-264	Ctla2a		ENSMUSG00000015340	99.8751	364.077	1.8257	3.8871e-37	4.1343e-36	Cybb
167.715	40.8324	-1.9421	6.1402e-22	4.1427e-21	Ggn		ENSMUSG00000061132	80.0233	292.144	1.8214	1.2942e-32	1.2146e-31	Blnk
13.8768	0.972712	-1.9404	4.3728e-05	0.00011646	Hao1		ENSMUSG00000027073	0.332844	10.3965	1.8203	0.00014621	0.00036932	Prg2
892.749	229.797	-1.9401	4.7655e-100	1.6291e-98	P2rx7		ENSMUSG00000021782	2.41676	18.1942	1.8164	6.3831e-05	0.00016724	Dlg5
936.787	241.948	-1.9356	3.1118e-103	1.1105e-101	A830010M20Rik		ENSMUSG00000095794	2.95403	20.0492	1.8123	5.5528e-05	0.00014656	Igkv6-17
71.9246	16.087	-1.9337	4.0257e-11	1.6584e-10	Fam161a		ENSMUSG00000074695	87.4202	317.51	1.8047	3.7226e-32	3.4611e-31	Il22
767.512	198.256	-1.9335	2.7053e-77	6.6259e-76	Lipe		ENSMUSG00000007989	0.719544	11.4812	1.8041	0.00016124	0.00040546	Fzd3
970.207	251.351	-1.9319	1.3165e-105	4.8832e-104	Ccr5		ENSMUSG00000047945	1272.38	4457.32	1.8024	1.0293e-247	1.3941e-245	Marcksl1
314.802	79.2656	-1.9305	4.5342e-35	4.5774e-34	Il1r2		ENSMUSG00000062727	81.9136	297.803	1.8016	4.2119e-27	3.3815e-26	Hist1h2bk
148.7	27.224	-1.9291	8.2794e-07	2.5584e-06	Ppfia4		ENSMUSG00000076614	151.022	534.665	1.8009	1.1972e-51	1.7942e-50	Ighg1
59.9572	13.1136	-1.9281	6.9719e-10	2.6675e-09	Tifab		ENSMUSG00000020486	24.5238	97.4532	1.8001	5.5739e-11	2.2815e-10	2020-09-04
13.3725	0.838224	-1.9224	5.3295e-05	0.00014089	RP23-85E24.2		ENSMUSG00000002908	4.83368	26.7132	1.7999	2.154e-05	5.9176e-05	Kcnn1
264.427	67.3071	-1.9213	5.0541e-31	4.5385e-30	Lamc2		ENSMUSG00000036181	69.6869	252.02	1.7987	3.7231e-27	2.9931e-26	Hist1h1c
176.17	43.7954	-1.9209	2.5785e-22	1.769e-21	RP23-132E8.2		ENSMUSG00000053977	29.5166	112.441	1.7986	3.3523e-14	1.6309e-13	Cd8a
47.3262	9.96653	-1.9138	1.6233e-08	5.6618e-08	Gm11725		ENSMUSG00000029348	0.332844	10.274	1.7966	0.00017795	0.00044541	Asphd2
30.8713	5.58411	-1.9112	1.235e-06	3.7634e-06	Sowaha		ENSMUSG00000027858	68.0371	245.787	1.7965	3.7118e-26	2.8979e-25	Tspan2
123.78	30.2911	-1.9101	2.2324e-16	1.1946e-15	Lst1		ENSMUSG00000050071	4.68311	25.293	1.794	1.6855e-05	4.6757e-05	Bex1
916.951	241.122	-1.9093	2.5248e-92	7.7165e-91	Tnfrsf25		ENSMUSG00000039115	13.1891	55.5393	1.7921	4.7438e-08	1.6012e-07	Itga9
584.888	152.923	-1.9088	1.5017e-62	2.8026e-61	Cul9		ENSMUSG00000035184	4.65125	25.7917	1.7899	2.1672e-05	5.952e-05	Fam124a
53.0737	11.3812	-1.9062	1.6436e-08	5.7304e-08	Coch		ENSMUSG00000019796	53.8118	195.749	1.7878	5.2823e-22	3.572e-21	Lrp11
28.2709	4.96365	-1.9062	2.2607e-06	6.7567e-06	Gm17622		ENSMUSG00000041845	8.02369	37.0929	1.7874	1.2403e-06	3.7789e-06	Rhod
1827.33	484.607	-1.9038	9.9604e-132	4.9883e-130	Unc13a		ENSMUSG00000038555	84.8008	301.471	1.7854	5.8839e-31	5.2731e-30	Reep2
13725.7	3688.98	-1.8928	0	0	Cdkn1a		ENSMUSG00000049881	42.8792	157.819	1.7846	3.2482e-18	1.88e-17	2810025M15Rik
1126.24	300.713	-1.892	2.8411e-121	1.2892e-119	Ypel3		ENSMUSG00000075502	57.692	208.304	1.7823	1.6638e-23	1.1923e-22	Zbtbd6
154.501	38.9775	-1.8916	1.1866e-19	7.3307e-19	Oit3		ENSMUSG00000071392	9.19365	41.4401	1.7819	1.071e-06	3.281e-06	Ect2l
3724.95	1000.43	-1.8912	5.3241e-299	1.0941e-296	Mt2		ENSMUSG00000076605	1.35338	13.8174	1.7803	0.00015993	0.00040246	Igkj2
2462.02	660.189	-1.8893	1.4898e-196	1.4398e-194	Oas3		ENSMUSG00000014453	45.5213	166.603	1.7778	6.7872e-18	3.8757e-17	Blk
4062.39	1093.72	-1.8868	5.6015e-256	7.9484e-254	Gp49a		ENSMUSG00000005540	111.12	390.323	1.777	1.4456e-40	1.6729e-39	Fcer2a
23.4594	3.77317	-1.8859	9.5041e-06	2.6998e-05	Gm12891		ENSMUSG00000094872	6.29347	32.1756	1.775	1.1265e-05	3.1758e-05	Igkv9-120
2402.63	647.696	-1.8847	1.0218e-234	1.2865e-232	Kdm4b		ENSMUSG00000004814	47.0571	170.237	1.7747	3.7595e-19	2.2685e-18	Ccl24
15632	4227.54	-1.884	0	0	Whsc1l1		ENSMUSG00000032340	16.1234	65.1199	1.7729	1.5532e-08	5.4258e-08	Neo1
639.881	170.192	-1.8837	5.2421e-70	1.1198e-68	Abtb1		ENSMUSG00000040525	2.39476	17.6018	1.7724	0.0001028	0.00026365	Cblc
110.976	26.622	-1.8837	2.0261e-13	9.4508e-13	Gm17388		ENSMUSG00000011589	0.343844	10.0618	1.7674	0.00022582	0.00055734	Fsd1
969.816	260.076	-1.8836	7.2816e-102	2.5628e-100	Zak		ENSMUSG00000048416	27.7875	103.974	1.7664	3.9454e-13	1.8228e-12	Mlf1
23.5231	3.77317	-1.8831	1.019e-05	2.8865e-05	Gm10406		ENSMUSG00000051506	180.914	627.709	1.7661	1.1424e-44	1.4642e-43	Wdfy4
292.037	76.1648	-1.8782	1.5118e-28	1.2607e-27	N4bp2l1		ENSMUSG00000021457	185.148	638.198	1.7645	2.4631e-59	4.309e-58	Syk
34102.6	9264.91	-1.8781	0	0	Tgm2		ENSMUSG00000070802	3.52301	21.4822	1.7639	5.9715e-05	0.00015696	Pnmal2
418.864	110.926	-1.8779	1.3086e-45	1.7254e-44	Dnah8		ENSMUSG00000004612	2003.37	6805.59	1.7617	0	0	Nkg7
1770.65	478.789	-1.8778	5.7375e-173	4.3651e-171	P4ha2		ENSMUSG00000005373	4.87639	25.9199	1.7573	2.4592e-05	6.7188e-05	Mlxipl
65.2851	14.9966	-1.8753	4.5493e-10	1.7613e-09	D730003I15Rik		ENSMUSG00000006345	4.45668	25.2306	1.7554	4.3073e-05	0.00011482	Ggt1
9.16179	0	-1.8724	8.5873e-05	0.00022248	Gm9875		ENSMUSG00000020829	17.4009	67.4777	1.7527	2.3061e-09	8.5558e-09	Slc46a1
125.11	31.3519	-1.8691	4.4592e-16	2.356e-15	Kcnip2		ENSMUSG00000038304	39.0884	141.707	1.7508	5.8023e-15	2.9247e-14	Cd160
2536.11	691.466	-1.869	2.9815e-210	3.0992e-208	Pck2		ENSMUSG00000045287	91.623	317.108	1.7508	3.7375e-29	3.176e-28	Rtn4rl1
1292.22	350.75	-1.8689	8.9638e-137	4.7136e-135	Arhgap18		ENSMUSG00000046380	80.4952	282.067	1.7501	5.2286e-28	4.3159e-27	Jrk
2071.74	564.835	-1.8667	2.0582e-189	1.8871e-187	Pdcd4		ENSMUSG00000061517	3.57687	20.648	1.7501	5.8804e-05	0.00015468	Sox21
25.8446	4.06939	-1.8661	1.5602e-05	4.3388e-05	C730034F03Rik		ENSMUSG00000073940	0	8.85372	1.7501	0.00023176	0.00057154	Hbb-bt
345.419	92.3887	-1.8638	7.0497e-36	7.2646e-35	Pik3ip1		ENSMUSG00000046807	0.332844	10.0898	1.7487	0.00026178	0.00064186	Lrrc75b
21.4722	3.02943	-1.8581	3.0149e-05	8.1721e-05	Gm26707		ENSMUSG00000063021	23.6527	88.7597	1.7483	2.5716e-11	1.0735e-10	Hist1h2ak
226.651	59.6023	-1.8563	1.0632e-25	8.1686e-25	Oxld1		ENSMUSG00000091021	60.8294	218.084	1.7468	4.2329e-17	2.3358e-16	Gm17300
107.264	26.7525	-1.8563	1.7863e-13	8.3606e-13	Trav8-2		ENSMUSG00000070527	1.39623	13.4939	1.7459	0.0002161	0.00053497	Mkrn3
18.195	2.40898	-1.8557	3.9712e-05	0.00010619	Gm10125		ENSMUSG00000001444	1317.94	4439.67	1.7458	3.0371e-218	3.549e-216	Tbx21
53.4727	11.872	-1.8551	1.8645e-08	6.4766e-08	RP23-31H15.3		ENSMUSG00000008734	8.35654	37.2554	1.7444	2.1714e-06	6.4986e-06	Gprc5b
600.644	163.34	-1.8532	5.3609e-65	1.0521e-63	Ubtd1		ENSMUSG00000062961	0.676688	10.8104	1.7425	0.00027318	0.00066796	Ccdc177
48.4533	10.844	-1.8501	2.6949e-08	9.2674e-08	Pkdcc		ENSMUSG00000041012	12.9759	52.5266	1.737	9.2303e-08	3.0583e-07	Cmtm8
34.3831	6.49035	-1.8498	4.9222e-06	1.43e-05	Gm15850		ENSMUSG00000032769	0.332844	9.63669	1.7324	0.00029873	0.00072865	Trpa1
27.4987	4.82916	-1.8498	7.3629e-06	2.1107e-05	A330074K22Rik		ENSMUSG00000030031	117.677	400.856	1.7296	2.9326e-38	3.2048e-37	Kbtbd8
340.464	91.5033	-1.8476	1.5076e-33	1.4578e-32	Cpeb2		ENSMUSG00000029223	22.5356	83.7425	1.7294	4.0928e-10	1.5908e-09	Uchl1
785.738	215.401	-1.8456	4.572e-82	1.1916e-80	Isg15		ENSMUSG00000055172	2.22349	16.1591	1.7286	0.00018797	0.00046945	C1ra
2648.89	734.333	-1.8417	1.3702e-188	1.2188e-186	Amz2		ENSMUSG00000061718	84.9207	289.4	1.7267	2.2316e-29	1.9117e-28	Ppp1r1b
11.2347	0.558816	-1.8396	0.00012265	0.00031224	Rnf217		ENSMUSG00000037279	3.95257	22.298	1.7255	7.6252e-05	0.00019853	Ovol2
24.3599	3.80602	-1.839	2.2535e-05	6.1795e-05	C530050E15Rik		ENSMUSG00000053783	6.27277	30.2735	1.7238	2.6331e-05	7.1809e-05	1700016K19Rik
813.273	224.683	-1.8386	6.6066e-84	1.7603e-82	Zcchc24		ENSMUSG00000026532	1.78293	14.9022	1.723	0.00023843	0.00058694	Spta1
14.9633	1.56515	-1.837	8.8047e-05	0.00022765	Rps2-ps9		ENSMUSG00000096336	11.5579	46.8865	1.7202	5.6321e-07	1.7626e-06	Igkv1-135
238.541	64.0639	-1.8369	3.5506e-27	2.8582e-26	Il11ra1		ENSMUSG00000096740	89.8385	305.285	1.7201	1.471e-31	1.3425e-30	Gm21743
509.779	139.727	-1.8281	3.3472e-49	4.7685e-48	Maged2		ENSMUSG00000045827	1930.32	6378.16	1.7193	0	0	Serpinb9
1952.29	547.648	-1.822	1.4888e-156	1.0007e-154	Pcx		ENSMUSG00000029641	12.0203	48.3948	1.7174	3.0246e-07	9.6445e-07	Rasl11a
3889.58	1097.77	-1.8193	0	0	Gem		ENSMUSG00000026224	0	8.34534	1.7162	0.00030088	0.0007333	4933407L21Rik
958.395	269.382	-1.8188	1.0792e-84	2.9015e-83	Usp18		ENSMUSG00000041556	50.2165	173.514	1.7148	4.198e-19	2.5263e-18	Fbxo2
41.1183	8.67441	-1.8186	6.4734e-07	2.016e-06	Gm26637		ENSMUSG00000056596	0	8.49586	1.7095	0.00031431	0.00076551	Trnp1
563.619	157.456	-1.8161	1.2224e-59	2.1511e-58	Rora		ENSMUSG00000021278	3.791	21.4918	1.7092	9.1185e-05	0.00023532	Amn
87.6934	22.3252	-1.8098	5.7326e-12	2.4859e-11	Myo1h		ENSMUSG00000024732	333.866	1100.83	1.7085	8.6922e-99	2.9048e-97	Ccdc86
3189.52	905.815	-1.8084	1.0451e-252	1.4485e-250	Serpinf1		ENSMUSG00000022623	2.03006	15.5723	1.7069	0.00023911	0.00058843	Shank3
72.1303	17.9932	-1.8028	3.1973e-10	1.2501e-09	Lrrc27		ENSMUSG00000035067	7.18559	32.0572	1.7065	1.0561e-05	2.9844e-05	Xkr6
16.9516	2.09034	-1.8028	9.4466e-05	0.0002434	4931403E22Rik		ENSMUSG00000095007	2.45962	16.7139	1.7054	0.00019297	0.00048106	Igkv12-41
151.916	40.6435	-1.8025	1.4318e-16	7.7271e-16	Mfsd9		ENSMUSG00000022962	2445.49	7991.1	1.7029	2.5235e-287	4.6514e-285	Gart
59.8448	13.594	-1.8025	1.5457e-07	5.0468e-07	Klk9		ENSMUSG00000018651	304.886	1001.28	1.7009	3.8727e-90	1.1369e-88	Tada2a
284.635	78.8484	-1.8023	4.6362e-30	4.0593e-29	Arrdc3		ENSMUSG00000036027	0	8.26689	1.6992	0.00034075	0.00082663	1810046K07Rik
174.246	46.756	-1.7984	1.1528e-18	6.8025e-18	RP23-13C17.6		ENSMUSG00000042807	8.27098	35.4108	1.6975	6.2613e-06	1.8047e-05	Hecw2
211.4	58.0427	-1.7979	2.0934e-24	1.5441e-23	Slc6a9		ENSMUSG00000061482	83.178	279.207	1.6962	4.0187e-26	3.1362e-25	Hist1h4d
19.5298	2.78365	-1.7979	7.2505e-05	0.00018927	Fgf2os		ENSMUSG00000086952	2.77161	18.1053	1.6962	0.00019261	0.00048021	Gm12596
13.2342	1.25212	-1.7975	0.00014628	0.00036944	2020-03-10		ENSMUSG00000024679	33.6514	119.463	1.6956	6.2447e-12	2.7021e-11	Ms4a6d
31.5458	6.16534	-1.7961	7.4216e-06	2.1268e-05	Gm13375		ENSMUSG00000038042	23.6638	85.1074	1.6943	4.2238e-10	1.6395e-09	Ptpdc1
25.22	4.15345	-1.794	4.5222e-05	0.0001203	Gm8909		ENSMUSG00000029781	5.8002	28.2384	1.6927	3.5606e-05	9.5643e-05	Fkbp9
365.997	101.578	-1.7936	1.0149e-32	9.5555e-32	Capn5		ENSMUSG00000041329	5.27409	25.6845	1.6903	4.3196e-05	0.00011513	Atp1b2
5899.78	1697.37	-1.7926	0	0	Gimap3		ENSMUSG00000031449	0.343844	9.39651	1.6882	0.00042105	0.0010122	Atp4b
921.12	262.876	-1.7909	3.8048e-83	1.0019e-81	Rgs11		ENSMUSG00000001420	5.99363	27.8589	1.6876	2.7245e-05	7.4176e-05	Tmem79
139.46	36.9984	-1.7892	4.4275e-14	2.14e-13	Gm26561		ENSMUSG00000076431	48.4753	164.278	1.6859	1.3283e-17	7.4963e-17	Sox4
66.904	16.5226	-1.7886	2.298e-09	8.5275e-09	Gm15440		ENSMUSG00000029112	0	8.64234	1.6834	0.00037869	0.00091494	Nkx1-1
245.232	67.9188	-1.7865	2.3808e-25	1.8075e-24	Tmem191c		ENSMUSG00000022297	17.4009	64.4538	1.6817	2.2111e-08	7.6495e-08	Fzd6
20.5911	3.26401	-1.7851	4.8856e-05	0.0001296	Crygn		ENSMUSG00000041782	225.798	739.153	1.6812	6.1923e-51	9.1725e-50	Lad1
9.67821	0.335445	-1.7838	0.000196	0.00048827	Prss46		ENSMUSG00000069300	158.531	515.881	1.6796	2.7845e-42	3.3638e-41	Hist1h2bj
256.438	71.8945	-1.7779	2.8348e-27	2.2872e-26	Haao		ENSMUSG00000037731	146.497	478.332	1.6791	2.557e-44	3.2447e-43	Themis2
639.921	184.155	-1.7761	5.9494e-53	9.1936e-52	Cdh23		ENSMUSG00000022656	8.45325	36.0514	1.6746	1.052e-05	2.9743e-05	Pvrl3
232.282	64.4859	-1.7759	3.7789e-24	2.7656e-23	Gm14305		ENSMUSG00000022621	45.4687	153.37	1.6739	2.0817e-16	1.1154e-15	Rabl2
44.3626	9.98256	-1.7737	5.6445e-07	1.7662e-06	C030034I22Rik		ENSMUSG00000028392	146.464	478.639	1.6735	1.1227e-41	1.3311e-40	Bspry
3537.24	1031.07	-1.7728	8.9371e-275	1.4795e-272	Asns		ENSMUSG00000042262	2200.2	7009.74	1.6692	0	0	Ccr8
1215.29	353.176	-1.7725	4.205e-103	1.4947e-101	Agl		ENSMUSG00000085512	4.85553	24.2258	1.6689	7.5244e-05	0.00019611	Gm11958
4788.98	1401.57	-1.7696	0	0	Treml2		ENSMUSG00000050179	7.36786	32.078	1.6686	1.6849e-05	4.6748e-05	A930002I21Rik
73.0002	18.7538	-1.7673	9.1389e-10	3.4735e-09	Ccr3		ENSMUSG00000047746	2.56733	16.3216	1.668	0.00027314	0.00066796	Fbxo40
37.8626	8.07714	-1.7658	4.1579e-06	1.2165e-05	4930481B07Rik		ENSMUSG00000020105	2.01906	15.1752	1.6663	0.00035468	0.00085915	Lrig3
8871.53	2603.66	-1.7641	0	0	Bnip3		ENSMUSG00000030342	345.758	1102.48	1.661	7.2966e-83	1.9129e-81	Cd9
1281.69	374.114	-1.7632	8.2838e-119	3.666e-117	Agbl5		ENSMUSG00000056091	105.422	342.373	1.6592	1.5378e-29	1.3237e-28	St3gal5
484.776	140.077	-1.7619	2.2507e-49	3.227e-48	Hpse		ENSMUSG00000024402	3981.63	12600.9	1.6591	0	0	Lta
48.928	11.5421	-1.7592	2.086e-07	6.738e-07	Gm5483		ENSMUSG00000041842	15.93	58.467	1.6584	6.3784e-08	2.1336e-07	Fhdc1
487.428	141.293	-1.7582	5.4499e-42	6.5177e-41	Sccpdh		ENSMUSG00000034336	5.73664	26.8029	1.6581	6.0079e-05	0.00015785	Ina
141.946	39.3962	-1.7573	3.6607e-17	2.0238e-16	Rtkn		ENSMUSG00000053553	267.572	855.606	1.6572	1.8178e-69	3.8645e-68	3110082I17Rik
109.089	29.6706	-1.7548	2.8312e-13	1.3151e-12	Begain		ENSMUSG00000099065	133.566	430.64	1.6563	4.8565e-38	5.2881e-37	Gm19980
138.798	38.4563	-1.7537	8.3287e-17	4.5441e-16	Eml1		ENSMUSG00000025586	15.8016	58.0259	1.6544	1.4376e-07	4.7023e-07	Cpeb1
47.8735	11.4644	-1.7534	2.0481e-07	6.6205e-07	Serpinb5		ENSMUSG00000029999	1.06339	11.1066	1.6541	0.00052515	0.0012495	Tgfa
918.626	269.763	-1.7528	5.4298e-88	1.524e-86	Prnp		ENSMUSG00000049971	0.676688	10.4981	1.6538	0.00056034	0.0013283	Glt1d1
11.559	0.67089	-1.7526	0.00025596	0.0006281	Gm10011		ENSMUSG00000030149	30.1396	102.547	1.6498	8.6326e-12	3.7004e-11	Klrk1
11.9984	0.877449	-1.7513	0.00024952	0.00061313	Tacr2		ENSMUSG00000024039	54.3172	178.834	1.6494	2.9289e-18	1.698e-17	Cbs
125.526	34.6014	-1.7491	7.678e-14	3.6724e-13	Tuba3a		ENSMUSG00000039716	34.2317	115.326	1.6487	1.4056e-12	6.2967e-12	Dock3
184.984	52.5666	-1.7489	3.6251e-20	2.2935e-19	E130307A14Rik		ENSMUSG00000094198	1.76208	14.0079	1.6487	0.00046392	0.0011107	Ighv1-50
41.3621	9.5078	-1.7459	1.2281e-06	3.7435e-06	Ddx60		ENSMUSG00000031563	28.6783	99.0265	1.6486	4.1813e-11	1.721e-10	Wwc2
1162.54	342.983	-1.7455	3.1521e-105	1.1644e-103	Pafah1b3		ENSMUSG00000014030	57.401	187.938	1.6477	1.5735e-18	9.2299e-18	Pax5
474.299	138.667	-1.7431	4.0675e-36	4.2085e-35	Tet1		ENSMUSG00000029710	1.05239	11.3075	1.6458	0.00056979	0.0013493	Ephb4
825.674	243.735	-1.7422	2.3406e-77	5.7563e-76	Prdm16		ENSMUSG00000056367	21.3766	75.225	1.6458	5.6651e-09	2.0491e-08	Actr3b
7325.13	2184.4	-1.7409	4.9199e-280	8.54e-278	Paxbp1		ENSMUSG00000037341	25.8982	88.9591	1.6442	1.5396e-10	6.1513e-10	Slc9a7
303.26	88.1896	-1.7382	7.8094e-30	6.7943e-29	Bsn		ENSMUSG00000069306	17.4559	63.5283	1.644	9.8758e-08	3.268e-07	Hist1h4m
173.845	3.52178	-1.7359	0.00023224	0.00057264	Stc1		ENSMUSG00000026748	36.1759	121.497	1.6422	1.7149e-13	8.0307e-13	Plxdc2
23.1276	4.29276	-1.7346	4.7504e-05	0.00012622	Abca17		ENSMUSG00000041362	51.6652	170.976	1.6419	7.3688e-17	4.0314e-16	4930506M07Rik
2515.11	751.703	-1.7335	2.9934e-189	2.703e-187	Trp53inp1		ENSMUSG00000076607	3.08245	18.3295	1.636	0.00029382	0.00071717	Igkj4
12.7485	1.25212	-1.7323	0.00026632	0.00065209	Kcng2		ENSMUSG00000090125	0.730545	10.0386	1.6352	0.00064586	0.00152	Pou3f1
19.1507	3.08547	-1.7315	0.00011205	0.00028647	H2-Q1		ENSMUSG00000024530	8.06655	33.1404	1.6342	1.4574e-05	4.0637e-05	Slmo1
2018.43	605.008	-1.7313	9.7478e-175	7.5446e-173	Phf10		ENSMUSG00000020741	1841.38	5735.04	1.6334	4.9271e-261	7.2206e-259	Cluh
1613.56	483.684	-1.7296	9.6925e-146	5.7192e-144	Sertad1		ENSMUSG00000071855	40.1618	132.541	1.6322	4.8287e-13	2.2153e-12	Ccdc112
8.31383	0	-1.7284	0.00026263	0.00064368	Ednrb		ENSMUSG00000025915	63.7069	206.728	1.6303	2.0253e-16	1.0861e-15	Sgk3
3631.14	1092.97	-1.7276	1.1822e-262	1.7468e-260	Trim30a		ENSMUSG00000016624	43.5034	142.743	1.6295	5.2821e-15	2.6655e-14	Phf21b
108.281	30.0893	-1.7263	4.3238e-13	1.9929e-12	Fam171b		ENSMUSG00000046546	79.2471	255.456	1.6279	4.3288e-22	2.9383e-21	Fam43a
329.154	97.0105	-1.7226	5.1818e-30	4.5303e-29	Gm14410		ENSMUSG00000022718	629.199	1955.27	1.6273	2.5002e-153	1.6138e-151	Dgcr8
15.7771	2.10715	-1.721	0.00020622	0.0005121	Fcrls		ENSMUSG00000094114	25.4563	87.3947	1.6253	4.49e-10	1.7395e-09	Gm21967
39.1641	9.05468	-1.7205	2.2269e-06	6.6602e-06	Junos		ENSMUSG00000038489	552.42	1714.35	1.6224	4.2689e-110	1.7113e-108	Polr2l
361.733	107.176	-1.7182	9.5597e-38	1.0309e-36	Reep1		ENSMUSG00000000861	49.6123	160.585	1.6201	4.5923e-16	2.4234e-15	Bcl11a
2212.82	669.842	-1.7168	3.0917e-152	1.9813e-150	Dgat1		ENSMUSG00000037202	349.694	1088.59	1.6197	1.8878e-63	3.5945e-62	Prf1
488.534	145.39	-1.7135	6.0411e-44	7.617e-43	Flt3l		ENSMUSG00000032092	132.018	414.456	1.6192	1.5621e-37	1.6774e-36	Mpzl2
512.648	152.579	-1.7109	5.5357e-33	5.2505e-32	Gdap10		ENSMUSG00000021118	5.7465	25.7189	1.6149	9.0674e-05	0.00023404	Plek2
19.6451	3.47695	-1.7097	0.00010457	0.00026794	Gm7860		ENSMUSG00000076508	9.91549	38.8638	1.6124	1.1591e-05	3.2641e-05	Igkv17-127
1675.12	510.319	-1.7066	1.8203e-137	9.629e-136	Cul7		ENSMUSG00000097035	23.0056	79.2791	1.6108	1.2983e-08	4.5567e-08	Gm26692
182.833	52.9365	-1.7052	7.0331e-16	3.6821e-15	Gm17275		ENSMUSG00000079603	8.93781	35.5621	1.6084	1.8802e-05	5.1949e-05	Gm13218
220.744	64.7045	-1.702	2.1109e-22	1.4521e-21	Ankrd37		ENSMUSG00000027993	18.0995	64.6067	1.6074	1.6747e-07	5.4539e-07	Trim2
377.717	113.409	-1.7019	1.121e-37	1.2081e-36	Zhx2		ENSMUSG00000066224	0.3867	8.62475	1.6074	0.00077445	0.0018086	Arid3c
1843.17	562.745	-1.7011	8.9145e-147	5.2951e-145	Inhba		ENSMUSG00000028575	2.72761	16.629	1.604	0.0004639	0.0011107	Eqtn
780.036	237.332	-1.7007	2.0448e-70	4.4047e-69	Irs2		ENSMUSG00000011008	39.0882	126.989	1.6028	6.064e-13	2.7651e-12	Mcoln2
21.4832	3.94051	-1.6998	8.5193e-05	0.00022075	1810021B22Rik		ENSMUSG00000048031	6.39133	27.2672	1.5965	7.2704e-05	0.00018973	Fcrl5
61.2348	15.5043	-1.6995	1.2866e-07	4.2254e-07	B330016D10Rik		ENSMUSG00000075232	1443.88	4385	1.5965	9.0909e-213	9.9108e-211	Amd1
25.919	5.18142	-1.6974	4.8416e-05	0.00012851	Zfp112		ENSMUSG00000034330	297.32	904.566	1.5937	5.1204e-72	1.1302e-70	Plcg2
1262.84	386.648	-1.6966	1.1338e-109	4.5048e-108	Gla		ENSMUSG00000085861	1.45009	12.0337	1.5901	0.00082555	0.0019229	1700016G14Rik
1652.83	507.656	-1.6957	8.3437e-140	4.5343e-138	Fam65b		ENSMUSG00000019891	16.5968	58.1932	1.5892	3.6309e-07	1.151e-06	Dcbld1
43.961	10.9392	-1.6939	1.2282e-06	3.7435e-06	Gm17022		ENSMUSG00000003355	174.006	531.606	1.5868	7.9498e-46	1.0497e-44	Fkbp11
4170.29	1286.37	-1.6926	0	0	Eif4ebp1		ENSMUSG00000061024	851.711	2566.38	1.5831	1.6575e-160	1.1442e-158	Rrs1
88.2858	24.4163	-1.6905	6.1844e-10	2.3753e-09	Gm26762		ENSMUSG00000060678	35.7908	115.628	1.583	1.7759e-10	7.0621e-10	Hist1h4c
201.454	59.2212	-1.6903	1.5168e-19	9.335e-19	Adamtsl5		ENSMUSG00000021423	48.4117	152.117	1.5812	4.3356e-15	2.1984e-14	Ly86
101.827	29.0229	-1.6886	1.7437e-11	7.3425e-11	Ypel4		ENSMUSG00000027776	4.28541	20.363	1.5809	0.0002597	0.00063692	Il12a
4512.93	1397.42	-1.6869	0	0	Sft2d2		ENSMUSG00000029810	50.7647	160.059	1.5799	3.8322e-15	1.9498e-14	Tmem176b
413.136	125.662	-1.6869	8.859e-38	9.5704e-37	Zfp629		ENSMUSG00000002944	8.26968	33.3597	1.5794	3.8931e-05	0.00010418	Cd36
584.298	179.045	-1.6865	9.9082e-49	1.3927e-47	Aaed1		ENSMUSG00000041762	64.7688	201.078	1.5778	3.4943e-19	2.1128e-18	Gpr155
19.2683	3.26479	-1.6851	0.00019024	0.00047457	4732440D04Rik		ENSMUSG00000036931	732.736	2196.72	1.5773	2.8772e-144	1.6702e-142	Nfkbid
34.8558	7.96507	-1.6845	1.0546e-05	2.9805e-05	Scd3		ENSMUSG00000015222	11.9873	43.4144	1.577	3.5485e-06	1.0454e-05	Map2
20.8162	3.91809	-1.6832	9.4694e-05	0.00024392	Gm26876		ENSMUSG00000003070	25.919	84.88	1.5758	1.3313e-09	5.0154e-09	Efna2
3866.85	1202.65	-1.6818	2.5661e-295	5.155e-293	Grap2		ENSMUSG00000026153	23.1474	76.333	1.5736	6.8125e-09	2.4458e-08	Fam135a
583.526	179.205	-1.6817	1.2206e-54	1.9433e-53	Cysltr1		ENSMUSG00000086968	1.00953	10.4525	1.573	0.0010082	0.002321	4933431E20Rik
25.9729	5.43281	-1.6808	3.9278e-05	0.00010508	Ptges		ENSMUSG00000070565	47.2295	148.914	1.5728	5.0581e-14	2.4376e-13	Rasal2
14.3723	1.88939	-1.6791	0.00033696	0.00081777	Gm17455		ENSMUSG00000043263	44.8983	141.736	1.571	5.3289e-14	2.5646e-13	Pyhin1
79.2717	21.8881	-1.6767	1.0502e-09	3.9771e-09	Gm14377		ENSMUSG00000024610	1797.04	5348.61	1.5702	4.3959e-249	5.9995e-247	Cd74
14.3295	1.83335	-1.6751	0.00035738	0.00086556	Gm3667		ENSMUSG00000046280	28.0997	90.686	1.5697	4.4478e-10	1.7235e-09	She
44.5436	11.442	-1.6751	5.7783e-07	1.8058e-06	Gm16861		ENSMUSG00000084893	0.343844	8.40698	1.5689	0.001013	0.0023307	Hba-ps4
160.23	47.266	-1.6744	1.8313e-16	9.8413e-16	Galnt9		ENSMUSG00000021638	3.92071	18.9323	1.5686	0.00033385	0.0008111	Ocln
105.883	30.5929	-1.6738	7.0246e-12	3.0315e-11	Gm12867		ENSMUSG00000079343	4.91924	22.2251	1.5654	0.00021783	0.00053874	C1s2
154.299	45.628	-1.6709	3.9709e-16	2.1023e-15	Akr1c12		ENSMUSG00000028173	37.0143	116.789	1.5649	6.0786e-12	2.6334e-11	Wls
285.716	86.6494	-1.6696	1.9708e-27	1.6002e-26	Emilin2		ENSMUSG00000000552	65.9298	204.125	1.5648	3.3741e-18	1.9504e-17	Zfp385a
725.28	225.391	-1.668	5.4529e-64	1.0483e-62	Inadl		ENSMUSG00000096594	3.29788	17.3336	1.5632	0.00054429	0.0012922	Igkv8-19
23.8252	4.86839	-1.6666	6.9366e-05	0.0001814	A930015D03Rik		ENSMUSG00000029151	10.3219	38.0384	1.5596	1.395e-05	3.897e-05	Slc30a3
3742.71	1177.61	-1.6624	7.2645e-239	9.3441e-237	Fyb		ENSMUSG00000094433	6.88574	27.9142	1.5591	0.00010724	0.00027446	Igkv5-43
11.2029	1.00633	-1.6624	0.00051315	0.0012228	Adm2		ENSMUSG00000028261	342.18	1017.78	1.5587	6.2274e-80	1.5883e-78	Ndufaf4
497.782	154.582	-1.6618	7.1119e-48	9.766e-47	Uba7		ENSMUSG00000000317	34.5557	109.86	1.5582	3.7333e-11	1.5415e-10	Bcl6b
39.2367	9.37487	-1.6615	1.4539e-05	4.0551e-05	Klk10		ENSMUSG00000028354	1.71922	13.3314	1.5553	0.001047	0.0024021	Fmn2
285.328	87.4724	-1.661	2.1563e-28	1.7956e-27	Kcnk7		ENSMUSG00000030214	17.6458	61.7367	1.5543	2.7034e-06	8.0328e-06	Plbd1
830.415	249.664	-1.657	8.4669e-17	4.6152e-16	Spred3		ENSMUSG00000062704	1.36438	12.1137	1.5543	0.0011242	0.0025694	9430002A10Rik
718.02	224.107	-1.6558	3.4282e-60	6.1292e-59	Sema6b		ENSMUSG00000036853	27.6677	89.6131	1.5537	2.2725e-09	8.4365e-09	Mcoln3
937.779	294.787	-1.6558	1.0265e-84	2.768e-83	Atxn7l2		ENSMUSG00000040213	144.194	433.827	1.553	5.4914e-30	4.7963e-29	Ccbl2
124.318	36.8919	-1.6548	1.5001e-13	7.0396e-13	Mmp11		ENSMUSG00000022015	255.652	763.368	1.5529	3.9696e-44	5.0217e-43	Tnfsf11
696.922	218.639	-1.6543	3.8475e-65	7.5592e-64	Atg9a		ENSMUSG00000017754	28.5929	91.7211	1.5512	3.329e-09	1.2234e-08	Pltp
223.694	68.1934	-1.6535	5.5891e-22	3.7765e-21	Mturn		ENSMUSG00000025037	45.7793	142.692	1.5507	1.178e-13	5.5498e-13	Maoa
14.7257	1.79412	-1.651	0.00048066	0.0011488	C230014O12Rik		ENSMUSG00000022722	72.6015	219.768	1.5497	2.9739e-20	1.8882e-19	Arl6
263.376	81.223	-1.6503	1.5041e-26	1.1889e-25	Dennd2c		ENSMUSG00000032278	1.45009	11.7782	1.5462	0.0011685	0.0026648	Paqr5
1642.09	520.468	-1.6491	1.0637e-140	5.8879e-139	Slc37a4		ENSMUSG00000025812	9.28051	34.2812	1.5458	2.6261e-05	7.1628e-05	Pard3
134.786	40.4081	-1.6455	3.6234e-14	1.7592e-13	Ccl27a		ENSMUSG00000020656	36.5089	113.945	1.545	1.5484e-11	6.54e-11	Grhl1
68.9608	19.4687	-1.6448	7.589e-09	2.7137e-08	Aldh1l1		ENSMUSG00000006442	2448.58	7166.92	1.5449	5.6917e-253	7.9501e-251	Srm
16.6604	2.80046	-1.6389	0.00032007	0.00077889	Klhdc9		ENSMUSG00000028005	14.6722	50.1617	1.5403	2.4164e-06	7.2041e-06	Gucy1b3
117.586	34.9738	-1.6388	4.8698e-13	2.2336e-12	Bach2it1		ENSMUSG00000022421	53.2217	164.301	1.5398	4.1715e-14	2.0179e-13	Nptxr
43.3296	11.2523	-1.6366	2.9854e-06	8.8385e-06	Col5a1		ENSMUSG00000026416	0	7.11003	1.5389	0.0010445	0.002397	Il20
30.1199	7.18848	-1.6366	2.3073e-05	6.3231e-05	Gm16793		ENSMUSG00000076569	4.01742	18.8763	1.5386	0.0004769	0.0011405	Igkv5-39
8881.05	2854.02	-1.6351	0	0	Fam102a		ENSMUSG00000075528	11.7511	41.2968	1.5381	7.4258e-06	2.1276e-05	Aarsd1
111.979	33.4654	-1.6307	2.4381e-12	1.08e-11	Gm10863		ENSMUSG00000025330	43.107	132.618	1.5375	3.2239e-12	1.4183e-11	Padi4
165.917	51.0287	-1.6292	1.093e-16	5.9325e-16	Pou6f1		ENSMUSG00000020527	284.42	834.396	1.5374	1.1297e-57	1.9164e-56	Myo19
18.347	2.7108	-1.6289	0.00045994	0.0011017	Ccdc33		ENSMUSG00000042854	95.5817	286.597	1.537	4.7893e-21	3.1217e-20	Trp53rk
72.029	20.6368	-1.6287	5.8855e-09	2.1249e-08	Gm5127		ENSMUSG00000094694	5.96192	25.6741	1.5328	0.0003311	0.00080474	Ighv1-9
219.627	68.3839	-1.6242	5.4836e-21	3.5691e-20	Gm14420		ENSMUSG00000023259	43.8866	135.323	1.5327	3.3268e-12	1.4618e-11	Slc26a6
14.1462	1.32497	-1.6239	0.00069595	0.0016325	Sptbn5		ENSMUSG00000056665	388.657	1136.17	1.5326	1.0872e-75	2.5677e-74	Them6
12554.5	4064.38	-1.6238	9.1923e-291	1.7484e-288	Ogt		ENSMUSG00000055994	29.7286	95.3679	1.5307	3.0903e-08	1.0591e-07	Nod2
4843.42	1569.4	-1.6216	0	0	Snx18		ENSMUSG00000047904	0	7.03718	1.5298	0.0011089	0.0025356	Sstr2
2681.17	868.621	-1.621	6.5581e-210	6.7775e-208	Mxi1		ENSMUSG00000029379	28.0777	88.2049	1.5274	2.3678e-09	8.7774e-09	Cxcl3
25.5653	5.70739	-1.6171	9.573e-05	0.00024652	Lrrc4		ENSMUSG00000005917	2.11578	13.5275	1.5255	0.0011412	0.0026065	Otx1
29.8299	6.82019	-1.6143	8.8059e-05	0.00022765	Me1		ENSMUSG00000075012	3.89871	18.6185	1.5254	0.00057917	0.0013701	Fjx1
41.3534	10.9504	-1.6134	4.1034e-06	1.2015e-05	6330409D20Rik		ENSMUSG00000070780	46.2527	142.753	1.525	5.0193e-12	2.1845e-11	Rbm47
74.4613	21.5871	-1.6126	1.0293e-08	3.6411e-08	Cage1		ENSMUSG00000025380	1.78293	12.0625	1.5249	0.0012282	0.0027937	Fscn2
396.278	126.852	-1.6124	1.2067e-34	1.2059e-33	Galt		ENSMUSG00000021759	27.3054	86.2475	1.5231	9.7226e-09	3.4483e-08	Ppap2a
2369.52	771.715	-1.6116	1.6074e-180	1.3305e-178	Prelid2		ENSMUSG00000034220	151.612	444.319	1.5201	6.2246e-35	6.2663e-34	Gpc1
41.3557	11.0009	-1.611	4.1548e-06	1.2158e-05	Kdm4d		ENSMUSG00000053550	1.78293	12.2915	1.5148	0.0013695	0.0030963	Shisa7
748.342	242.576	-1.6089	7.8662e-60	1.3925e-58	Tanc2		ENSMUSG00000048458	60.4196	180.35	1.5137	2.1295e-16	1.1403e-15	Fam212b
27.2944	6.42233	-1.6086	4.9156e-05	0.00013034	Porcn		ENSMUSG00000035186	20.1955	66.9677	1.5124	1.2983e-06	3.9498e-06	Ubd
656.988	213.078	-1.6073	5.8698e-58	1.0033e-56	Nudt18		ENSMUSG00000034462	7.12188	27.3329	1.5118	0.00013204	0.00033512	Pkd2
2990.63	979.971	-1.6061	9.8501e-214	1.0804e-211	Atf3		ENSMUSG00000075031	6.40233	25.55	1.5116	0.00021013	0.00052085	Hist1h2bb
166.652	52.3817	-1.6055	6.8485e-17	3.7514e-16	4930404I05Rik		ENSMUSG00000050711	10.5163	37.7062	1.5114	3.422e-05	9.2099e-05	Scg2
63.1362	18.2726	-1.6045	3.9523e-08	1.3436e-07	Hmx3		ENSMUSG00000096422	8.68938	32.628	1.5114	7.069e-05	0.00018475	Igkv12-44
226.49	72.0914	-1.6031	2.2179e-20	1.4147e-19	9330151L19Rik		ENSMUSG00000030098	5.32794	22.8672	1.511	0.00039283	0.00094833	Grip2
133.32	40.092	-1.6022	2.0952e-11	8.7955e-11	Gm9917		ENSMUSG00000021904	0.676688	8.87053	1.5103	0.0016231	0.003636	Sema3g
9.82878	0.637268	-1.5997	0.00083956	0.0019537	Gm26622		ENSMUSG00000048240	32.7595	101.079	1.5099	4.6404e-10	1.795e-09	Gng7
32.9125	8.1668	-1.5976	3.3444e-05	9.0107e-05	5730405O15Rik		ENSMUSG00000042743	17.916	58.8601	1.5062	1.08e-06	3.307e-06	Sgtb
3080.57	1012.37	-1.5971	6.223e-167	4.6166e-165	Impa2		ENSMUSG00000030970	31.0215	96.6855	1.5053	2.6924e-09	9.9498e-09	Ctbp2
3198.35	1053.64	-1.5965	1.0714e-175	8.4382e-174	Dlg4		ENSMUSG00000026207	0.332844	7.89782	1.5045	0.0015757	0.0035366	Speg
474.529	154.197	-1.5958	1.3641e-39	1.53e-38	Kctd11		ENSMUSG00000025092	9.29021	34.9873	1.5023	8.8364e-05	0.0002284	Hspa12a
29.9156	7.08839	-1.5912	9.1641e-05	0.00023636	RP23-184B11.7		ENSMUSG00000001021	7.94784	30.1174	1.5022	0.00010397	0.00026648	S100a3
9.27065	0.654079	-1.5908	0.0009011	0.0020873	Muc13		ENSMUSG00000027845	214.74	615.233	1.5004	4.5601e-47	6.1626e-46	Dclre1b
365.945	119.072	-1.59	1.3019e-33	1.2623e-32	Zkscan14		ENSMUSG00000059406	0.332844	8.31655	1.5003	0.001596	0.0035779	Tmprss9
12.0093	1.50911	-1.5881	0.0008132	0.0018956	Calca		ENSMUSG00000020205	103.244	300.429	1.5	5.1134e-25	3.8493e-24	Phlda1
9.21565	0.637268	-1.5881	0.00091835	0.0021252	Hmgb1-ps8		ENSMUSG00000029868	2.69575	15.1199	1.4986	0.0011632	0.0026539	Trpv6
23.0179	4.85718	-1.5835	0.00022442	0.00055397	Cdhr3		ENSMUSG00000040711	62.0841	181.317	1.4908	4.2915e-16	2.268e-15	Sh3pxd2b
35.6302	8.99304	-1.5828	2.4386e-05	6.6655e-05	Sgip1		ENSMUSG00000076576	8.54882	31.8883	1.4897	0.00014971	0.00037768	Igkv6-32
14.2842	2.24164	-1.5828	0.00069874	0.0016388	Kcna7		ENSMUSG00000029371	1.06339	9.78238	1.4892	0.0018724	0.0041566	Cxcl5
32.3091	8.17163	-1.5814	2.8495e-05	7.7427e-05	Npr3		ENSMUSG00000030577	126.154	363.205	1.4883	2.528e-21	1.6685e-20	Cd22
23.8264	5.23185	-1.5805	0.00018877	0.00047124	Gm6904		ENSMUSG00000006219	2.04106	12.9792	1.4872	0.0015737	0.0035332	Fblim1
73.5119	20.9595	-1.5804	3.0283e-07	9.6547e-07	RP24-287C2.2		ENSMUSG00000020658	50.9863	150.657	1.4868	3.4202e-13	1.583e-12	Efr3b
714.033	235.585	-1.5789	3.1566e-55	5.1074e-54	Rasa4		ENSMUSG00000020814	17.3459	56.5408	1.4863	2.9512e-06	8.7417e-06	Mxra7
1046.06	347.007	-1.5784	9.2128e-75	2.1364e-73	Ddit3		ENSMUSG00000033705	21.0536	65.5162	1.4802	2.5651e-07	8.2203e-07	Stard9
955.469	317.673	-1.5776	2.4635e-77	6.05e-76	Ddx58		ENSMUSG00000020434	0.687688	9.23322	1.479	0.0019996	0.0044258	4921536K21Rik
26.5113	6.27181	-1.5736	0.00011403	0.00029134	Gm13684		ENSMUSG00000043068	17.0901	54.5434	1.479	1.904e-06	5.7298e-06	Fam89a
10.3989	0.894261	-1.5731	0.0010304	0.0023677	Gm16894		ENSMUSG00000054161	9.53879	34.2076	1.4788	0.00013343	0.00033848	Fam83e
213.639	68.8251	-1.5725	1.3879e-18	8.1623e-18	3110056K07Rik		ENSMUSG00000085531	33.4284	101.921	1.4788	4.4138e-09	1.6056e-08	Slc36a3os
12.2884	1.43627	-1.5721	0.00095939	0.0022139	Nrg2		ENSMUSG00000052565	25.1666	78.1118	1.4786	2.5161e-07	8.0719e-07	Hist1h1d
13.8351	2.03431	-1.5718	0.00078914	0.0018412	Fam198b		ENSMUSG00000095197	1.06339	9.66953	1.4785	0.0020262	0.0044807	Ighv1-59
15.0367	2.43139	-1.5686	0.00073319	0.0017151	Kcnf1		ENSMUSG00000071266	30.6007	93.5088	1.4784	6.1297e-09	2.2104e-08	Zfp946
615.224	204.95	-1.5661	2.9462e-49	4.2072e-48	Casz1		ENSMUSG00000021567	33.8572	100.876	1.4774	6.0092e-10	2.3095e-09	Nkd2
6963.99	2348.38	-1.5656	0	0	2410006H16Rik		ENSMUSG00000022208	22.2454	69.0581	1.4755	2.4155e-07	7.7645e-07	Jph4
110.422	34.7007	-1.5655	1.063e-11	4.5415e-11	Gm16576		ENSMUSG00000101355	51.2775	149.907	1.4747	1.7014e-13	7.9695e-13	Hist1h3h
382.54	126.193	-1.5652	6.3114e-30	5.5018e-29	Gm21781		ENSMUSG00000038872	4.1997	18.4232	1.4744	0.00073087	0.0017104	Zfhx3
376.032	123.82	-1.5647	1.9879e-31	1.8032e-30	Osgepl1		ENSMUSG00000036492	3.53401	16.8741	1.4738	0.0010908	0.0024973	Rnf39
65.115	19.5416	-1.5635	4.7815e-08	1.613e-07	Npas4		ENSMUSG00000042377	182.417	512.972	1.473	4.774e-40	5.4401e-39	Fam83g
1705.92	576.047	-1.5592	2.4669e-111	1.0024e-109	Mapkbp1		ENSMUSG00000024206	33.2857	99.7766	1.4726	1.799e-09	6.7137e-09	Rfx2
335.483	111.023	-1.5583	1.3812e-26	1.0946e-25	Dgat2		ENSMUSG00000022416	4.9731	20.5423	1.4722	0.00054307	0.0012894	Cacna1i
82.1159	25.4219	-1.557	1.7943e-09	6.6989e-09	Gm16158		ENSMUSG00000058498	9.73207	34.0811	1.4692	8.7817e-05	0.00022709	Rnf207
517.388	173.168	-1.5568	1.2986e-43	1.6236e-42	Fam214a		ENSMUSG00000023963	2.07292	12.4868	1.4677	0.0017782	0.0039626	Cyp39a1
145.943	47.0818	-1.5545	4.8928e-14	2.3604e-13	Myl4		ENSMUSG00000035769	83.9561	238.929	1.4677	8.3479e-20	5.195e-19	Xylb
642.246	215.799	-1.5537	1.3609e-52	2.0778e-51	3110043O21Rik		ENSMUSG00000100392	10.1713	35.1026	1.4675	5.2694e-05	0.00013937	RP23-32C18.2
2643.78	897.759	-1.5531	1.2509e-186	1.0856e-184	Ripk2		ENSMUSG00000060096	9.06623	32.3246	1.4671	0.00010129	0.00025995	Amd-ps3
31.1284	7.74247	-1.551	0.00011926	0.00030399	5830454E08Rik		ENSMUSG00000037446	0	6.9083	1.4669	0.0016466	0.0036854	Tulp1
796.404	268.879	-1.5494	1.2136e-57	2.0567e-56	Dpp4		ENSMUSG00000027579	2.81447	14.8133	1.4667	0.0014573	0.0032857	Srms
290.838	96.5334	-1.5494	5.2467e-25	3.9481e-24	4930581F22Rik		ENSMUSG00000034275	4.01742	18.0205	1.4655	0.001016	0.0023364	Igsf9b
18.561	3.50419	-1.5493	0.00057816	0.001368	Poln		ENSMUSG00000076652	1.75108	11.6598	1.4651	0.0020028	0.0044323	Ighv7-3
363.179	121.621	-1.5474	2.2461e-28	1.8695e-27	Wdr54		ENSMUSG00000003949	16.8966	54.0678	1.4641	4.1339e-06	1.2101e-05	Hlf
556.347	187.09	-1.5454	4.5436e-41	5.3234e-40	Pkp2		ENSMUSG00000025813	0.3867	7.73609	1.4629	0.0020948	0.0046158	Homer2
24.3601	5.90274	-1.5451	0.00015363	0.00038719	Tnnc1		ENSMUSG00000094689	3.68458	16.9701	1.4618	0.0011723	0.0026727	Ighv1-81
28.9279	7.26055	-1.5447	8.485e-05	0.00021996	Avil		ENSMUSG00000000869	539.125	1490.3	1.46	3.7754e-100	1.2931e-98	Il4
192.592	63.0272	-1.5444	1.6856e-17	9.4606e-17	S100a1		ENSMUSG00000071636	6.24076	24.3155	1.46	0.00037047	0.00089582	Rimbp3
46.6914	13.2257	-1.5424	8.2161e-06	2.344e-05	D930048G16Rik		ENSMUSG00000048027	10.0439	35.6607	1.4584	0.00011883	0.00030293	Rgmb
282.113	94.2172	-1.542	8.3862e-21	5.4149e-20	2900076A07Rik		ENSMUSG00000032174	28.8084	86.0465	1.4583	4.3122e-08	1.461e-07	Icam5
336.543	113.04	-1.5407	1.3375e-27	1.0895e-26	Kdelc2		ENSMUSG00000097769	459.44	1271.44	1.4557	1.5991e-68	3.3518e-67	Snhg4
696.505	236.701	-1.539	1.113e-49	1.61e-48	Sfxn3		ENSMUSG00000033450	892.062	2454.54	1.4549	1.4392e-125	6.7362e-124	Tagap
310.642	103.855	-1.5379	1.8879e-25	1.4382e-24	Gm14325		ENSMUSG00000020607	11.192	37.5852	1.4544	5.6939e-05	0.00015004	Fam84a
789.07	268.743	-1.5372	7.2727e-64	1.3967e-62	Ypel5		ENSMUSG00000020846	338.159	935.594	1.4539	4.188e-58	7.1722e-57	Fam101b
428.142	145.153	-1.5323	1.1719e-31	1.0745e-30	Insl3		ENSMUSG00000095204	1.68622	11.6886	1.4524	0.0022403	0.0049145	Ighv1-52
22.2663	5.23185	-1.5316	0.00025376	0.00062304	Hipk4		ENSMUSG00000076612	36.0793	105.438	1.4515	3.8305e-10	1.4908e-09	Ighg2c
1005.78	344.344	-1.5302	5.1252e-52	7.7525e-51	Ppapdc1b		ENSMUSG00000024330	261.226	726.048	1.451	1.4599e-33	1.4124e-32	Col11a2
555.137	189.248	-1.5302	3.4093e-44	4.317e-43	Armcx6		ENSMUSG00000028621	78.9353	223.517	1.4501	1.2681e-17	7.1614e-17	Cyb5rl
194.982	64.5419	-1.5277	4.7164e-17	2.5986e-16	Cacna1s		ENSMUSG00000026576	135.59	376.54	1.4485	6.6737e-29	5.6176e-28	Atp1b1
195.717	65.192	-1.5276	7.3355e-18	4.1808e-17	Cd101		ENSMUSG00000067455	8.83881	32.142	1.4482	0.00023668	0.00058303	Hist1h4j
17668.1	6131.01	-1.5257	0	0	Egln3		ENSMUSG00000028069	561.104	1544.75	1.4478	1.2547e-72	2.7972e-71	Gpatch4
8.52796	0.598042	-1.5251	0.0014443	0.0032577	Gm8835		ENSMUSG00000032224	0	6.82502	1.4475	0.0018599	0.0041308	Fam81a
126.587	41.5706	-1.5244	6.9379e-13	3.1563e-12	Tubg2		ENSMUSG00000049988	3.61972	16.5674	1.4472	0.0013219	0.0029932	Lrrc25
15846.7	5504.98	-1.5241	0	0	Hdac7		ENSMUSG00000041481	217.615	605.835	1.4471	2.2092e-31	2.002e-30	Serpina3g
55.3095	16.573	-1.5231	9.2402e-07	2.841e-06	Gm11346		ENSMUSG00000035373	0	6.62329	1.4456	0.0018903	0.0041936	Ccl7
197.87	66.2207	-1.5228	9.6099e-18	5.4493e-17	Zfp931		ENSMUSG00000047613	277.023	762.053	1.4456	1.3699e-52	2.0898e-51	A430005L14Rik
6.83189	0	-1.5227	0.0011022	0.0025217	Gm6623		ENSMUSG00000026020	3405.69	9276.3	1.4437	0	0	Nop58
397.465	135.234	-1.5215	3.1143e-29	2.6539e-28	Ppap2c		ENSMUSG00000070643	19.3883	59.4189	1.443	1.7051e-06	5.1495e-06	Sox13
19.2914	4.21991	-1.5212	0.00046639	0.0011163	C1ql3		ENSMUSG00000025854	2.81447	15.4834	1.4426	0.0020208	0.00447	Fam20c
26.1859	6.46716	-1.5211	0.00019249	0.00048007	Gm11962		ENSMUSG00000028637	25.843	77.9661	1.4421	1.075e-07	3.5466e-07	Ccdc30
481.658	165.355	-1.5207	6.1952e-37	6.558e-36	Gm12534		ENSMUSG00000034777	11.805	38.6068	1.4416	4.136e-05	0.00011039	Vax2
5082.81	1769.08	-1.5205	4.7542e-277	8.0952e-275	Map3k1		ENSMUSG00000030167	20.8788	65.4057	1.4397	5.4497e-06	1.5779e-05	Klrc1
2647.32	917.97	-1.52	2.4774e-114	1.0521e-112	Ifi27		ENSMUSG00000029657	2601.45	7064	1.4378	3.0045e-286	5.426e-284	Hsph1
6.78903	0	-1.5198	0.001123	0.0025668	Avpr1a		ENSMUSG00000026796	236.369	646.84	1.4367	1.7293e-45	2.2618e-44	Fam129b
19.0994	4.03016	-1.5198	0.00059344	0.0014027	Gm14302		ENSMUSG00000026285	618.228	1681.64	1.4366	2.2208e-106	8.3591e-105	Pdcd1
17.7239	3.75636	-1.5195	0.00060465	0.001427	Ccdc155		ENSMUSG00000097709	43.6736	125.121	1.4365	5.0107e-11	2.0557e-10	2810429I04Rik
2479.95	862.748	-1.519	4.1254e-175	3.2208e-173	Gpr146		ENSMUSG00000027227	281.111	767.062	1.4356	2.496e-56	4.1206e-55	Sord
15.1567	2.80046	-1.5164	0.00095683	0.0022082	Gm15868		ENSMUSG00000034424	462.829	1262.51	1.4349	3.3542e-72	7.4404e-71	Gcsh
334.254	114.335	-1.516	2.5434e-23	1.8081e-22	Tmie		ENSMUSG00000050295	3.51201	16.4457	1.4336	0.0015368	0.0034566	Foxc1
22.4619	5.2991	-1.5157	0.00034791	0.00084342	Gm16740		ENSMUSG00000040899	12.3091	39.7869	1.4316	2.9558e-05	8.0229e-05	Ccr6
415.784	143.018	-1.5156	2.0501e-35	2.0862e-34	Ptpre		ENSMUSG00000102037	9.29151	31.6321	1.431	0.00013986	0.00035403	Bcl2a1a
104.072	33.5647	-1.5154	1.5776e-10	6.293e-10	Gm16174		ENSMUSG00000027068	0	7.11641	1.4293	0.0020593	0.0045466	Dhrs9
242.722	82.074	-1.515	1.638e-19	1.005e-18	Wwc1		ENSMUSG00000031264	52.7497	148.35	1.4274	4.0353e-13	1.8623e-12	Btk
41.1628	11.4196	-1.513	3.2721e-05	8.832e-05	Mdga1		ENSMUSG00000076577	5.87606	23.2483	1.427	0.0007324	0.0017137	Igkv8-30
2585.42	901.969	-1.5124	1.7673e-164	1.2539e-162	Pold4		ENSMUSG00000027076	211.351	574.9	1.4262	1.2685e-39	1.4246e-38	Timm10
80.5924	25.7581	-1.5115	1.6751e-08	5.8381e-08	RP23-362B7.1		ENSMUSG00000025279	32.1708	93.2534	1.4259	6.0676e-09	2.1885e-08	Dnase1l3
4146.99	1450.61	-1.5112	3.6424e-212	3.9306e-210	Utrn		ENSMUSG00000031028	14.5975	45.5103	1.4246	1.2957e-05	3.6332e-05	Tub
907.661	315.559	-1.5112	5.6041e-67	1.1399e-65	Errfi1		ENSMUSG00000033170	30.9655	89.9807	1.4231	1.6903e-08	5.8888e-08	Card10
72.7175	23.0522	-1.5105	5.4985e-08	1.8469e-07	Slc7a11		ENSMUSG00000026556	53.4285	150.544	1.4224	2.4598e-12	1.0894e-11	Vangl2
117.199	38.2786	-1.5103	1.1344e-10	4.572e-10	Gm14399		ENSMUSG00000040829	1.07439	9.22279	1.4221	0.0030049	0.0064878	Zmynd15
1025.17	356.888	-1.5102	4.3333e-77	1.0541e-75	Plod2		ENSMUSG00000022519	37.3042	106.517	1.4198	4.304e-10	1.6696e-09	Srl
25.3266	6.09887	-1.5102	0.00036835	0.00089093	Otogl		ENSMUSG00000051579	17.3911	53.8004	1.4197	9.9876e-06	2.8317e-05	Tceal8
3065.05	1072.72	-1.5088	5.5126e-156	3.6914e-154	Slc25a36		ENSMUSG00000025352	373.697	1006.02	1.4192	2.5813e-60	4.6289e-59	Gdf11
77.2404	24.5773	-1.5084	1.6611e-08	5.7904e-08	Oasl2		ENSMUSG00000037434	102.635	280.847	1.4175	3.8467e-21	2.5192e-20	Slc30a1
6356.3	2231.82	-1.5072	0	0	Pdk1		ENSMUSG00000025264	238.431	643.396	1.4174	2.9502e-46	3.9246e-45	Tsr2
20.7625	4.75709	-1.5071	0.00049219	0.001175	Phyhd1		ENSMUSG00000030494	4.75897	19.6873	1.4165	0.0013063	0.0029586	Rhpn2
1259.3	440.572	-1.5059	5.5871e-92	1.6873e-90	C920025E04Rik		ENSMUSG00000015846	444.86	1196.69	1.4146	1.972e-69	4.1823e-68	Rxra
29.9672	7.93144	-1.5054	9.8349e-05	0.00025286	Gm16984		ENSMUSG00000090273	9.36737	31.8162	1.4143	0.0002269	0.00055986	Prr22
141.744	47.4069	-1.5046	4.385e-13	2.0201e-12	Tlr6		ENSMUSG00000020899	2167.01	5782.4	1.4135	7.8891e-266	1.2055e-263	Pfas
14.1789	2.34734	-1.5046	0.0012758	0.0028944	1700065D16Rik		ENSMUSG00000022554	289.107	779.902	1.4133	2.0129e-49	2.8929e-48	Fam203a
5118.16	1800.68	-1.5044	1.4306e-305	3.045e-303	Zc3h12d		ENSMUSG00000040594	5.47722	21.7936	1.4099	0.00099221	0.0022857	Ranbp17
34.1889	9.47978	-1.5036	4.2401e-05	0.00011308	Cfi		ENSMUSG00000015176	3617.82	9632.66	1.4096	1.0165e-274	1.6673e-272	Nolc1
55.1872	16.8468	-1.5035	1.145e-06	3.5001e-06	RP23-127O5.7		ENSMUSG00000033060	5.32794	20.6248	1.4091	0.00096283	0.0022212	Lmo7
54.4384	6.31586	-1.5018	0.0017251	0.00385	Hs3st6		ENSMUSG00000032131	3.72614	17.6346	1.4083	0.0020508	0.0045318	Abcg4
13.802	2.53786	-1.5002	0.0011791	0.0026872	Gm26698		ENSMUSG00000041361	3.96357	17.1535	1.4075	0.0017412	0.0038831	Myzap
334.333	115.644	-1.5001	8.8048e-28	7.2178e-27	Mapk1ip1		ENSMUSG00000005089	11.5368	37.4395	1.4067	7.6613e-05	0.00019938	Slc1a2
12.4925	1.83335	-1.4988	0.0015719	0.0035303	Gm16046		ENSMUSG00000090272	70.826	195.144	1.406	2.1723e-14	1.0623e-13	Mndal
405.593	139.963	-1.4978	4.8428e-26	3.7629e-25	Samd9l		ENSMUSG00000031450	0.687688	8.87692	1.4059	0.0032428	0.0069693	Grk1
126.912	42.2127	-1.4954	7.4689e-12	3.2177e-11	Stard13		ENSMUSG00000023915	35.4212	101.608	1.405	3.9234e-08	1.3344e-07	Tnfrsf21
7630.07	2704.05	-1.4951	0	0	Itpkb		ENSMUSG00000061615	22.9868	68.7611	1.4028	2.6922e-06	8.0009e-06	Hist1h2ab
61.8578	18.6738	-1.4949	2.2445e-06	6.7116e-06	6030468B19Rik		ENSMUSG00000044814	5.16637	20.2733	1.4011	0.001041	0.0023899	Olfr543
22.3837	5.48884	-1.4948	0.00033188	0.00080653	Gm13830		ENSMUSG00000048603	11.4073	36.4268	1.3998	8.9359e-05	0.00023084	Gm9828
31.6545	8.81528	-1.4946	6.9549e-05	0.00018185	Gm26526		ENSMUSG00000026637	176.016	470.349	1.3991	9.6252e-34	9.4038e-33	Traf5
523.229	182.613	-1.4944	2.3477e-40	2.6959e-39	Mettl21a		ENSMUSG00000030979	119.656	323.92	1.3983	1.1241e-22	7.8199e-22	Uros
7.42172	0.335445	-1.494	0.0016532	0.0036993	Gm20652		ENSMUSG00000032717	7.47672	27.2921	1.3983	0.00075799	0.0017713	Mdfi
839.637	294.924	-1.4935	1.4788e-62	2.7627e-61	Wdr13		ENSMUSG00000023988	893.412	2366.29	1.3972	1.7131e-107	6.5306e-106	Bysl
490.468	171.103	-1.493	1.1203e-38	1.2348e-37	Mtmr7		ENSMUSG00000053181	2.57833	13.2361	1.3966	0.002837	0.0061467	A830005F24Rik
10.1725	1.17367	-1.4915	0.0018292	0.0040677	A130006I12Rik		ENSMUSG00000022557	1747.15	4614.72	1.3959	3.4272e-165	2.451e-163	Bop1
7.42286	0.318634	-1.4893	0.0016969	0.0037899	Hoxaas3		ENSMUSG00000042873	2.12678	11.8383	1.3945	0.003102	0.006686	Lhfpl4
622.89	219.478	-1.4876	1.3028e-49	1.8815e-48	Iah1		ENSMUSG00000062157	11.7951	37.6245	1.3936	9.9565e-05	0.0002558	Ifnlr1
469.979	164.8	-1.4871	1.4829e-36	1.5496e-35	Ppp2r3a		ENSMUSG00000021575	11.3327	36.5789	1.3932	0.00017334	0.0004343	Ahrr
1192.35	422.748	-1.485	7.3112e-87	2.0329e-85	Obfc1		ENSMUSG00000020121	13.1034	41.4993	1.3921	7.0795e-05	0.00018498	Srgap1
388.976	136.465	-1.4834	3.2225e-31	2.9069e-30	Crebl2		ENSMUSG00000026974	911.995	2408.07	1.3916	1.4829e-102	5.2395e-101	Zmynd19
223.85	77.2817	-1.4834	1.633e-19	1.0026e-18	Arhgef39		ENSMUSG00000094561	1.99706	13.0016	1.3908	0.0035098	0.0074964	Ighv1-22
114.504	37.9864	-1.483	2.144e-10	8.4787e-10	F3		ENSMUSG00000032511	7.79856	26.9366	1.3899	0.00044736	0.0010732	Scn5a
26.8748	6.95391	-1.4827	0.00027328	0.00066813	Gm8250		ENSMUSG00000069516	1.49294	10.3348	1.3883	0.0037094	0.0078981	Lyz2
98.8426	32.7897	-1.4814	1.8325e-09	6.8343e-09	Arsg		ENSMUSG00000006310	2022.99	5303.31	1.3875	1.8524e-264	2.7599e-262	Zbtb32
229.851	80.1173	-1.4798	2.5407e-20	1.6171e-19	4932438H23Rik		ENSMUSG00000046675	213.008	563.73	1.386	3.2061e-40	3.6721e-39	Tmem251
288.931	101.263	-1.4779	6.5964e-25	4.9396e-24	AA467197		ENSMUSG00000038028	483.841	1270.09	1.385	6.9157e-75	1.6079e-73	9630033F20Rik
10.4088	1.29135	-1.4774	0.0020173	0.0044638	Rian		ENSMUSG00000020706	1985.3	5203.12	1.3849	1.3452e-164	9.5817e-163	Ftsj3
241.66	84.2692	-1.476	5.8897e-21	3.8278e-20	RP24-217M7.2		ENSMUSG00000032988	2.44862	12.956	1.3845	0.0031875	0.0068562	Slc16a8
30.4603	8.39577	-1.4751	0.00013085	0.00033226	Vps37d		ENSMUSG00000001313	31.9654	89.9285	1.3814	4.0662e-08	1.3819e-07	Rnd2
10.1188	1.25212	-1.4744	0.0020539	0.0045374	Map3k19		ENSMUSG00000035385	0	6.16534	1.3798	0.0028322	0.0061378	Ccl2
22.1599	5.19823	-1.4726	0.00064383	0.0015158	4930563E22Rik		ENSMUSG00000066894	36.2936	101.095	1.3787	1.6231e-08	5.6618e-08	Vsig10
29.3476	7.98748	-1.471	0.00016302	0.00040966	Gm17089		ENSMUSG00000069274	19.0346	55.7338	1.3785	7.7769e-06	2.2247e-05	Hist1h4f
17.0581	3.67791	-1.4708	0.0010194	0.0023431	Il31		ENSMUSG00000019853	2.81447	13.9919	1.3767	0.0030839	0.0066494	Hebp2
992.764	355.818	-1.4703	2.4453e-68	5.1135e-67	Nlrc3		ENSMUSG00000087263	11.537	36.5733	1.3759	0.00016895	0.00042401	Gm15726
1466.45	526.157	-1.4693	2.4363e-99	8.2033e-98	Nipal3		ENSMUSG00000020589	225.438	590.477	1.3755	1.0016e-40	1.1651e-39	Fam49a
4052.11	1462.97	-1.4664	3.9165e-187	3.4325e-185	Sh2b1		ENSMUSG00000022747	110.702	293.546	1.3752	5.2688e-20	3.3123e-19	St3gal6
125.351	43.0076	-1.4664	1.348e-11	5.7192e-11	4933439C10Rik		ENSMUSG00000084790	5.25209	19.8042	1.3747	0.0012352	0.0028086	Gm15879
478.616	170.698	-1.4651	1.8738e-36	1.949e-35	Hacl1		ENSMUSG00000032387	30.4406	84.9505	1.3731	4.9299e-08	1.6618e-07	Rbpms2
58.6478	18.8595	-1.4639	5.7439e-07	1.7957e-06	Mx1		ENSMUSG00000076586	4.88739	19.2013	1.3731	0.0015624	0.0035111	Igkv8-21
63.8462	20.6816	-1.4639	2.4583e-07	7.8966e-07	Ablim2		ENSMUSG00000069302	4.71611	18.5969	1.3728	0.0017979	0.0040025	Hist1h2ah
1767.54	636.649	-1.4636	1.6189e-109	6.3896e-108	Maml1		ENSMUSG00000076655	0	6.29983	1.3705	0.0029754	0.0064272	Ighv4-1
2296.22	830.79	-1.4632	5.6442e-151	3.5658e-149	Ndrg2		ENSMUSG00000081223	2.49148	13.2417	1.3694	0.0036531	0.007781	Gm12247
766.929	275.486	-1.4628	1.7152e-58	2.9514e-57	Pex26		ENSMUSG00000027405	5182.34	13413.3	1.369	7.6105e-251	1.0467e-248	Nop56
9.10794	0.989524	-1.4622	0.0022855	0.0050083	Gm16251		ENSMUSG00000071723	19.0663	55.4552	1.3685	5.0278e-06	1.4593e-05	Gspt2
480.968	172.302	-1.4621	2.8769e-38	3.1459e-37	Tcp11l2		ENSMUSG00000033520	3.824	15.9974	1.3679	0.0022122	0.0048584	Idi2
12.7717	2.18	-1.4619	0.00187	0.0041516	Adra2a		ENSMUSG00000024846	16.241	48.1442	1.3677	2.7764e-05	7.5565e-05	Cst6
1085.6	392.256	-1.4592	9.6622e-78	2.3861e-76	Narf		ENSMUSG00000095753	3.19017	14.2921	1.3672	0.0028302	0.0061349	Igkv4-53
1937.55	700.37	-1.459	8.4294e-94	2.621e-92	Tiparp		ENSMUSG00000018920	17.5073	51.8445	1.3666	1.3169e-05	3.6896e-05	Cxcl16
1427.78	517.073	-1.4556	7.7532e-99	2.5959e-97	Gls2		ENSMUSG00000033356	179.646	470.079	1.3661	5.2827e-33	5.0159e-32	Pus7l
2045.36	743.489	-1.4555	5.6417e-136	2.9408e-134	Dusp16		ENSMUSG00000094356	2.54533	13.4363	1.3661	0.0037948	0.0080616	Igkv8-28
128.003	44.0068	-1.4548	8.5963e-12	3.6857e-11	Lekr1		ENSMUSG00000033871	98.7541	261.709	1.3658	2.2994e-19	1.3983e-18	Ppargc1b
19.7308	4.71226	-1.4528	0.00083955	0.0019537	Sult6b1		ENSMUSG00000013611	0.332844	6.9483	1.3654	0.0038634	0.0081918	Snx31
760.024	275.074	-1.4523	1.1249e-53	1.7566e-52	Atp10d		ENSMUSG00000031788	65.9851	175.844	1.3652	6.9027e-14	3.3087e-13	Kifc3
173.129	60.9224	-1.4523	3.5217e-15	1.7974e-14	Gm11110		ENSMUSG00000023147	117.381	308.279	1.3647	1.6591e-22	1.1471e-21	Wrb
1233.65	448.535	-1.4505	2.3521e-88	6.6646e-87	5330426P16Rik		ENSMUSG00000049091	1100.63	2840.62	1.3645	2.4804e-148	1.5239e-146	Sephs2
160.274	56.022	-1.4495	3.0305e-12	1.3352e-11	Cpne6		ENSMUSG00000002797	206.204	537.723	1.3637	2.3828e-35	2.4206e-34	Ggct
3742.97	1367.09	-1.448	1.448e-210	1.5139e-208	Helb		ENSMUSG00000074141	261.587	680.233	1.3636	8.7393e-42	1.0389e-40	Il4i1
50.4737	15.5891	-1.4468	1.3632e-05	3.8124e-05	Tppp		ENSMUSG00000046694	0.730545	7.95946	1.3622	0.0043664	0.0091886	Fam46b
532.609	192.385	-1.4467	1.6196e-36	1.6884e-35	Akr1b10		ENSMUSG00000030579	17.1439	50.4859	1.362	2.2117e-05	6.0677e-05	Tyrobp
1100.41	402.41	-1.4416	7.2034e-78	1.7813e-76	Clybl		ENSMUSG00000006369	116.712	306.83	1.3611	2.0194e-21	1.3382e-20	Fbln1
9.61335	1.19608	-1.4397	0.0026347	0.0057327	Klk1		ENSMUSG00000039347	2.37391	12.5877	1.3599	0.0038272	0.0081249	Atp6v0e2
7.97969	0.598042	-1.4391	0.0025861	0.0056339	Gm11642		ENSMUSG00000061751	9.89234	31.4856	1.3595	0.00025761	0.00063198	Kalrn
23.2133	6.1037	-1.4374	0.00048455	0.0011573	Grip1		ENSMUSG00000085735	1.39623	9.83126	1.359	0.0045342	0.0095204	Mettl5os
26.6276	7.52393	-1.4349	0.00024551	0.00060353	9130020K20Rik		ENSMUSG00000096020	1.50395	9.95532	1.3571	0.0045617	0.0095703	Ighv1-75
72.775	24.3819	-1.4345	1.7503e-07	5.6867e-07	Gm3739		ENSMUSG00000043635	6.91745	24.3547	1.3557	0.00091064	0.0021087	Adamts3
121.265	42.3864	-1.4342	7.1778e-11	2.9153e-10	2810408A11Rik		ENSMUSG00000075271	61.8012	166.457	1.3549	1.5758e-11	6.651e-11	Ttc30a1
68.8728	22.9953	-1.434	1.9078e-07	6.1815e-07	Cacna1c		ENSMUSG00000055760	288.022	744.971	1.3539	4.8062e-45	6.2359e-44	Gemin6
39.7111	12.3027	-1.4336	2.6389e-05	7.1956e-05	BC025920		ENSMUSG00000033730	324.793	836.604	1.3538	6.9118e-55	1.1083e-53	Egr3
2535.89	935.487	-1.4335	1.3881e-136	7.2778e-135	Cog6		ENSMUSG00000047013	3.53401	14.9582	1.3528	0.0027598	0.0059874	Fbxo41
21.7093	5.64014	-1.4328	0.00065741	0.0015458	4831440E17Rik		ENSMUSG00000066677	1.39623	10.0995	1.3526	0.004756	0.0099605	Pydc3
8.60382	0.933487	-1.4319	0.0028168	0.0061082	Gm8979		ENSMUSG00000038459	1292.96	3309.29	1.352	2.9541e-167	2.2007e-165	Abhd17c
1810.32	669.304	-1.4307	3.3628e-119	1.4956e-117	Sh2d3c		ENSMUSG00000002985	104.362	273.055	1.3503	7.8314e-19	4.6564e-18	Apoe
161.614	57.1908	-1.4305	2.0828e-11	8.7474e-11	Gm26532		ENSMUSG00000004864	18.4632	53.236	1.3503	1.1924e-05	3.3523e-05	Mapk13
253.436	91.4641	-1.4301	8.4017e-20	5.2212e-19	Rab26		ENSMUSG00000032221	254.458	655.629	1.3488	1.6116e-43	2.0023e-42	Mns1
58.0348	19.1557	-1.43	9.883e-07	3.034e-06	Gm16892		ENSMUSG00000089726	357.059	918.466	1.3487	3.2121e-49	4.5796e-48	Mir17hg
2250.49	831.613	-1.4297	2.0897e-141	1.1639e-139	Gbp5		ENSMUSG00000028341	1319.77	3373.49	1.3486	7.329e-156	4.8712e-154	Nr4a3
3247.09	1202.23	-1.4292	1.4556e-157	9.8576e-156	Dennd4b		ENSMUSG00000029600	90.837	237.874	1.3481	1.361e-16	7.3534e-16	Rita1
19.5594	4.85158	-1.4289	0.00086734	0.0020142	1700057H21Rik		ENSMUSG00000040729	4.30741	16.842	1.3473	0.002285	0.0050077	AK129341
310.431	112.963	-1.4285	7.3242e-24	5.3124e-23	Efemp2		ENSMUSG00000057751	0	6.01482	1.3472	0.0034301	0.0073341	Megf6
11728	4356.09	-1.4264	0	0	Nisch		ENSMUSG00000070282	43.2748	116.243	1.3466	1.3622e-09	5.1296e-09	3000002C10Rik
120.796	42.3207	-1.4263	9.8297e-10	3.7298e-09	Slc16a4		ENSMUSG00000036046	420.505	1078.44	1.3463	4.2496e-61	7.8007e-60	5031439G07Rik
971.624	359.314	-1.4246	1.8886e-69	4.0103e-68	Mov10		ENSMUSG00000034501	217.457	559.215	1.3459	1.784e-36	1.8577e-35	Pcnxl4
309.399	112.24	-1.4244	1.0137e-21	6.7801e-21	Letm2		ENSMUSG00000022768	44.1175	118.941	1.3456	3.3705e-09	1.2371e-08	Ccdc116
8.06541	0.598042	-1.4236	0.0028501	0.0061714	Trpc3		ENSMUSG00000032940	0.719544	7.88739	1.3446	0.0048711	0.01018	Rbm11
643.552	236.708	-1.4236	6.8564e-44	8.6328e-43	Spata6		ENSMUSG00000038422	31.5698	86.9016	1.3445	1.4383e-07	4.7038e-07	Hdhd3
1960.59	728.64	-1.4222	5.2469e-128	2.4949e-126	Parp4		ENSMUSG00000021708	3.90971	15.8244	1.3439	0.0026713	0.0058074	Rasgrf2
2806.25	1043.99	-1.4215	4.1322e-161	2.8747e-159	Nlgn2		ENSMUSG00000033949	40.0968	108.311	1.3429	1.4233e-08	4.9856e-08	Trim36
366.032	132.982	-1.4209	4.0281e-22	2.7373e-21	Usp35		ENSMUSG00000037151	159.678	410.581	1.3419	9.0712e-29	7.5964e-28	Lrrc20
171.281	61.3516	-1.4198	1.509e-14	7.4239e-14	Kdelr3		ENSMUSG00000031549	37.5391	101.808	1.3415	2.0443e-08	7.0889e-08	Ido2
55.2951	18.2782	-1.4196	2.1273e-06	6.3709e-06	Xlr3a		ENSMUSG00000038765	0	5.998	1.341	0.0035528	0.0075819	Lmx1b
53.073	16.7307	-1.4193	3.2864e-05	8.8664e-05	Itga2b		ENSMUSG00000079173	2.3202	13.0968	1.341	0.004881	0.010198	Zan
71.9554	24.5228	-1.4191	3.0353e-07	9.6753e-07	Rnf128		ENSMUSG00000071226	18.4863	52.7332	1.3396	1.2172e-05	3.4206e-05	Cecr2
6.46719	0	-1.4157	0.0021403	0.0047097	Igfn1		ENSMUSG00000018554	40.1308	108.138	1.3382	7.2369e-09	2.5919e-08	Ybx2
8.70038	0.972712	-1.4145	0.0031666	0.0068138	D630029K05Rik		ENSMUSG00000069662	786.084	1994.67	1.3381	8.7097e-98	2.8678e-96	Marcks
670.011	249.147	-1.4121	5.4703e-49	7.7498e-48	Tspan9		ENSMUSG00000026921	63.6513	168.221	1.3371	3.2373e-12	1.4239e-11	Egfl7
13470.5	5058.2	-1.412	0	0	Lonp1		ENSMUSG00000037904	67.9403	178.322	1.3371	1.9273e-13	9.0065e-13	Ankrd9
1771.18	662.091	-1.4117	4.3676e-81	1.135e-79	Ikbke		ENSMUSG00000068245	3.57687	14.7901	1.3361	0.0031594	0.0068008	Phf11d
185.534	67.3223	-1.4108	2.3251e-15	1.1959e-14	Fgf2		ENSMUSG00000094502	3.07145	14.4778	1.336	0.0039949	0.0084536	Ighv1-69
1519.07	568.805	-1.4092	1.3652e-85	3.7039e-84	Pcmtd2		ENSMUSG00000035228	18.0005	52.6884	1.3351	3.2372e-05	8.7442e-05	Ccdc106
13.0726	2.45941	-1.4088	0.0026229	0.0057099	4931406G06Rik		ENSMUSG00000076563	2.48162	12.5548	1.3351	0.004537	0.0095231	Igkv5-48
3906.04	1468.27	-1.4075	6.6476e-158	4.5191e-156	Gtpbp2		ENSMUSG00000049521	0.3867	6.80821	1.3345	0.0047026	0.0098543	Cdc42ep1
33.0297	10.017	-1.4068	0.00015411	0.00038828	4930550C14Rik		ENSMUSG00000022476	347.176	881.76	1.3344	9.7511e-57	1.6233e-55	Polr3h
29.7529	8.63673	-1.4058	0.00037008	0.000895	Gm15872		ENSMUSG00000044708	6.40119	22.2516	1.3344	0.0013967	0.0031539	Kcnj10
13.0066	2.57709	-1.4032	0.0026424	0.0057481	Gm16333		ENSMUSG00000073436	40.1712	108.933	1.3344	2.3565e-08	8.1336e-08	Eme2
2136.58	804.527	-1.4011	5.148e-120	2.3126e-118	Tubb6		ENSMUSG00000050627	528.616	1340.83	1.3328	3.8977e-72	8.6246e-71	Gpd1l
22.0522	6.01482	-1.4004	0.00075521	0.0017652	Gm4724		ENSMUSG00000022474	618.368	1566.95	1.3319	2.9978e-72	6.6582e-71	Pmm1
333.725	123.659	-1.3997	1.7028e-24	1.2575e-23	Gnal		ENSMUSG00000026177	9.37707	29.9892	1.331	0.00045427	0.001089	Slc11a1
47.8743	15.8525	-1.3995	9.0894e-06	2.5844e-05	Gm16310		ENSMUSG00000026566	85.9375	223.443	1.33	1.2184e-14	6.0278e-14	Mpzl1
18.3247	4.53855	-1.3989	0.0013038	0.0029534	D730045B01Rik		ENSMUSG00000020186	143.945	367.587	1.3298	7.9737e-26	6.1609e-25	Csrp2
40.4835	12.9735	-1.3986	3.2929e-05	8.8813e-05	Phf2os1		ENSMUSG00000076598	4.1997	17.2655	1.3294	0.0032918	0.007062	Igkv3-7
42.7815	13.8462	-1.3977	3.483e-05	9.3656e-05	Mzf1		ENSMUSG00000028669	706.077	1780.66	1.3292	2.1411e-80	5.516e-79	Pithd1
5.96177	0	-1.3972	0.0024209	0.0052927	Traj40		ENSMUSG00000050966	2.86832	13.1353	1.3291	0.0042502	0.0089577	Lin28a
52.7727	17.4841	-1.3947	8.3063e-06	2.3686e-05	Dach2		ENSMUSG00000031144	39.8286	106.457	1.3288	6.3118e-09	2.2729e-08	Syp
1191.26	450.122	-1.3947	2.6687e-80	6.8359e-79	Eid1		ENSMUSG00000079559	1.10624	8.5463	1.3282	0.0055907	0.011582	Gm684
601.22	225.887	-1.394	2.6897e-34	2.6674e-33	Tnfrsf14		ENSMUSG00000026617	236.787	600.431	1.3281	6.0599e-36	6.2527e-35	Bpnt1
180.997	66.2543	-1.394	4.0278e-14	1.9489e-13	Rgag4		ENSMUSG00000027983	1.71922	11.3251	1.3276	0.0055373	0.011481	Cyp2u1
10.0758	1.53153	-1.3921	0.0035397	0.0075566	Qk		ENSMUSG00000006457	7.77656	25.5332	1.3271	0.00086701	0.0020137	Actn3
23.1023	6.18215	-1.3917	0.00093487	0.0021601	9530056K15Rik		ENSMUSG00000032834	628.404	1587.59	1.3271	2.6025e-73	5.875e-72	Pwp2
859.677	325.122	-1.391	9.0227e-49	1.2702e-47	Dnajb4		ENSMUSG00000079478	164.082	417.748	1.3271	5.2286e-27	4.1939e-26	Sssca1
1599.47	607.519	-1.3909	2.1049e-101	7.3215e-100	Ptpn5		ENSMUSG00000045775	7.19659	23.8063	1.3266	0.0010377	0.0023826	Slc16a5
41.6971	13.5324	-1.3908	3.0969e-05	8.3816e-05	Prss12		ENSMUSG00000031709	9.85919	32.4711	1.3256	0.00072444	0.0016962	Tbc1d9
2312.59	878.832	-1.3904	2.1823e-143	1.2505e-141	Cipc		ENSMUSG00000002111	20.6009	57.4391	1.3253	7.2287e-06	2.0745e-05	Spi1
12.0937	2.07353	-1.3894	0.0033582	0.0071923	Gm6297		ENSMUSG00000064341	26185.9	65679.4	1.3252	0	0	mt-Nd1
130.975	47.7255	-1.3892	3.3358e-11	1.3819e-10	Zswim5		ENSMUSG00000004032	24.6939	68.5785	1.3249	2.3698e-06	7.0697e-06	Gstm5
26761.7	10208.6	-1.3888	0	0	Tnfrsf9		ENSMUSG00000023809	24.4039	67.6626	1.3248	2.0124e-06	6.0419e-06	Rps6ka2
82.5293	28.8148	-1.3886	1.704e-07	5.5441e-07	Doc2g		ENSMUSG00000054814	182.234	464.321	1.3242	3.4072e-26	2.6637e-25	Usp46
3953.25	1506.23	-1.3883	7.7843e-155	5.098e-153	Cep170		ENSMUSG00000039114	671.897	1685.2	1.3223	4.5351e-94	1.4151e-92	Nrn1
7893.77	3011.75	-1.3882	0	0	Bcl2		ENSMUSG00000038214	220.838	558.486	1.322	2.1951e-37	2.3458e-36	Bend3
570.535	215.436	-1.3878	5.1232e-39	5.6807e-38	Pycr1		ENSMUSG00000069268	2.92218	13.4707	1.3193	0.0047415	0.0099348	Hist1h2bf
48.8607	16.2551	-1.3874	1.6168e-05	4.4914e-05	Prdm5		ENSMUSG00000027800	5.93977	20.7881	1.3192	0.0016679	0.0037289	Tm4sf1
3727.18	1420.88	-1.3873	4.6814e-179	3.7702e-177	Slamf7		ENSMUSG00000030411	24.9412	68.3831	1.3182	1.9756e-06	5.9346e-06	Nova2
11390.1	4348.8	-1.3862	3.4731e-280	6.0877e-278	Setx		ENSMUSG00000083674	3.791	15.6283	1.3182	0.0035945	0.0076635	Zfp133-ps
60.2069	20.4526	-1.3855	3.2272e-06	9.5386e-06	Ago4		ENSMUSG00000027276	6.97131	23.4925	1.3179	0.0012793	0.0029012	Jag1
18.3676	4.7627	-1.3851	0.0013865	0.0031328	Gm15327		ENSMUSG00000021048	2396.43	5986.34	1.3176	1.5545e-227	1.9301e-225	Mthfd1
15.8553	3.65549	-1.3847	0.002126	0.0046806	Ncr3-ps		ENSMUSG00000062995	16.6384	48.3684	1.3174	5.3651e-05	0.00014177	Ica1
3268.17	1248.51	-1.3846	2.688e-168	2.0278e-166	P2ry10		ENSMUSG00000009145	116.892	299.683	1.3171	3.8445e-16	2.0366e-15	Dqx1
9.21565	1.17367	-1.3846	0.0038598	0.0081882	0610009E02Rik		ENSMUSG00000030683	10.0012	31.1341	1.3171	0.00054841	0.0013014	Sez6l2
21.505	5.79067	-1.3838	0.00097135	0.0022403	Acsm3		ENSMUSG00000057135	6.03649	20.9394	1.3167	0.0017074	0.0038119	Scimp
1209.98	460.557	-1.3816	8.9792e-71	1.953e-69	Zfp141		ENSMUSG00000029504	391.293	980.798	1.3166	8.8038e-62	1.6277e-60	Ddx51
80.8612	28.5858	-1.3814	1.4163e-07	4.6386e-07	Hpcal4		ENSMUSG00000006641	110.268	281.106	1.3161	8.5068e-20	5.2847e-19	Slc5a6
52.5123	17.6466	-1.3791	1.1867e-05	3.337e-05	Scin		ENSMUSG00000027173	4.1997	16.3489	1.3161	0.0031598	0.0068009	Depdc7
29.3235	8.82648	-1.3767	0.00037163	0.00089848	Celsr3		ENSMUSG00000078202	102.652	261.589	1.3161	1.8213e-18	1.0655e-17	Nrarp
682.784	260.617	-1.3761	5.0297e-48	6.9441e-47	Rasgrp4		ENSMUSG00000020773	13.8351	40.473	1.3159	0.00013757	0.00034853	Trim47
2991.65	1151.78	-1.3747	1.0581e-166	7.785e-165	Per1		ENSMUSG00000076596	1.43909	9.29564	1.3153	0.0060038	0.012379	Igkv3-10
1930.82	742.347	-1.3737	7.952e-115	3.3931e-113	Vamp2		ENSMUSG00000056220	10.6779	32.5816	1.3152	0.00039327	0.00094927	Pla2g4a
38.3114	12.3587	-1.3731	8.2749e-05	0.00021473	Rnf144b		ENSMUSG00000010048	1000.94	2496.57	1.314	2.5486e-131	1.2657e-129	Ifrd2
901.174	343.828	-1.3731	4.5959e-45	5.9673e-44	Prkab2		ENSMUSG00000016526	141.793	357.551	1.3115	6.3883e-24	4.6468e-23	Dyrk3
1385.63	532.444	-1.3727	6.222e-88	1.7436e-86	Ifitm2		ENSMUSG00000100210	34.1458	90.9061	1.3108	6.5197e-08	2.1796e-07	Hist1h3f
6588.82	2536.93	-1.3725	1.2104e-147	7.3606e-146	Mapk8ip3		ENSMUSG00000074634	21.0853	58.2653	1.3105	8.3345e-06	2.3762e-05	Gm7120
462.25	174.964	-1.3723	3.699e-27	2.975e-26	Cyp4f13		ENSMUSG00000094062	2.41676	11.8055	1.3099	0.005267	0.010964	Ighv1-15
618.665	236.327	-1.3694	3.3956e-35	3.4377e-34	Slc13a3		ENSMUSG00000000817	257.49	643.896	1.3097	6.7428e-41	7.8639e-40	Fasl
26.2397	7.78092	-1.369	0.00051917	0.0012366	Glrp1		ENSMUSG00000026858	173.265	437.151	1.3095	1.187e-26	9.4323e-26	Fam73b
6.73403	0.318634	-1.3681	0.0036536	0.007781	Gm16146		ENSMUSG00000059674	62.1404	159.825	1.3088	4.6431e-11	1.9079e-10	Cdh24
379.085	142.864	-1.368	3.3075e-20	2.097e-19	Dnm1		ENSMUSG00000049321	18.2379	51.8629	1.3085	3.6519e-05	9.7993e-05	Zfp2
81.3681	29.0614	-1.3666	2.0248e-07	6.5475e-07	Acrbp		ENSMUSG00000021823	304.342	758.096	1.3074	1.9606e-46	2.6121e-45	Vcl
16527.7	6404.34	-1.3664	0	0	Bhlhe40		ENSMUSG00000037376	768.829	1915.12	1.3072	1.2199e-85	3.3148e-84	Trmt6
157.534	58.6143	-1.3643	1.0969e-11	4.6806e-11	Atp6v1g2		ENSMUSG00000064288	12.9112	37.6341	1.307	0.00019389	0.00048329	Hist1h4k
61.238	21.1172	-1.3642	4.9597e-06	1.4407e-05	Copz2		ENSMUSG00000050271	331.461	824.833	1.3055	1.55e-46	2.0712e-45	D8Ertd82e
428.044	163.744	-1.3634	8.4869e-27	6.771e-26	Slc4a11		ENSMUSG00000097014	0	5.65696	1.3049	0.0043905	0.0092373	Gm26706
13.3188	2.68839	-1.3607	0.003515	0.0075066	Gm17529		ENSMUSG00000022742	963.555	2389.9	1.3045	3.1122e-109	1.2229e-107	Cpox
374.399	143.629	-1.3594	2.5835e-25	1.9573e-24	Klhdc1		ENSMUSG00000054321	267.362	670.216	1.3029	3.3697e-31	3.0381e-30	Taf4b
1623.18	629.718	-1.3593	2.7813e-101	9.6182e-100	9530082P21Rik		ENSMUSG00000085337	14.9961	43.8402	1.3027	0.00014467	0.00036558	Gm15964
812.366	314.415	-1.3583	6.3226e-45	8.1855e-44	Pink1		ENSMUSG00000097604	137.395	344.227	1.3027	3.1103e-22	2.1241e-21	Gm17322
138.167	50.6349	-1.3577	5.1392e-10	1.9828e-09	Sema4g		ENSMUSG00000022325	669.335	1660.46	1.3026	7.8661e-86	2.1537e-84	Pop1
1256.97	487.517	-1.3569	4.5779e-70	9.8021e-69	Akap8l		ENSMUSG00000027395	1013.81	2514.02	1.3023	1.4994e-96	4.8743e-95	Polr1b
120.679	44.8914	-1.3563	2.457e-10	9.6952e-10	Naprt1		ENSMUSG00000035342	130.235	326.669	1.3021	8.1275e-22	5.4464e-21	Lzts2
1156.22	449.124	-1.3561	9.1868e-71	1.9933e-69	Epas1		ENSMUSG00000032085	33.9636	89.2986	1.3005	1.0963e-07	3.6157e-07	Tagln
92.3555	33.7064	-1.3561	3.1457e-08	1.0772e-07	Pcolce		ENSMUSG00000015094	50.8492	131.46	1.3004	3.5643e-10	1.3896e-09	Npdc1
37.981	12.0841	-1.3558	0.00015667	0.00039457	H2-Bl		ENSMUSG00000055415	1.07439	8.27249	1.3001	0.0066745	0.013652	Atp10b
1334.97	517.805	-1.3557	4.1016e-74	9.4258e-73	Rassf1		ENSMUSG00000036381	9.47378	29.1887	1.2999	0.00061137	0.001442	P2ry14
568.254	218.686	-1.3556	1.0601e-29	9.1873e-29	Polr3gl		ENSMUSG00000019876	143.452	358.863	1.2996	6.3363e-21	4.1105e-20	Pkib
14.4886	3.23117	-1.3542	0.0033721	0.0072178	Gm10642		ENSMUSG00000006587	68.873	175.885	1.2993	2.268e-12	1.006e-11	Snai3
859.426	334.051	-1.3537	7.3557e-56	1.2065e-54	Ttc39c		ENSMUSG00000020383	2708.97	6676.22	1.2987	5.0615e-269	8.0799e-267	Il13
38.2633	12.4203	-1.3535	0.00014942	0.00037701	Gpr62		ENSMUSG00000034684	66.8308	169.964	1.2971	1.4105e-12	6.3157e-12	Sema3f
5264.63	2057.8	-1.3531	8.5349e-237	1.0822e-234	Sigirr		ENSMUSG00000022419	18.3993	51.5363	1.2955	3.2298e-05	8.7255e-05	Deptor
180.61	67.5569	-1.3528	9.5589e-12	4.0925e-11	Ldhd		ENSMUSG00000076666	1.79393	9.98817	1.2948	0.0066238	0.013558	Ighv14-4
16.6507	3.84524	-1.3526	0.0028702	0.0062103	Plekhg1		ENSMUSG00000044676	3.48015	14.3818	1.2931	0.0046913	0.0098319	Zfp612
56.5516	19.8154	-1.3525	4.8641e-06	1.415e-05	Gm15326		ENSMUSG00000054951	0.719544	7.3222	1.291	0.006784	0.013863	9130008F23Rik
1619.02	631.059	-1.3517	2.4983e-96	8.0772e-95	Spidr		ENSMUSG00000000253	6.51975	22.3749	1.2908	0.0021516	0.0047322	Gmpr
264.051	100.831	-1.3515	8.5617e-20	5.3169e-19	Fbxo10		ENSMUSG00000060093	6.9273	23.2651	1.2905	0.0017955	0.0039981	Hist1h4a
42.1951	13.7733	-1.351	0.00014239	0.00036018	Tmem240		ENSMUSG00000030433	2.45962	11.4812	1.2904	0.0059032	0.012189	Sbk2
114.408	42.151	-1.351	2.0275e-09	7.5425e-09	Gm17055		ENSMUSG00000020021	56.1565	142.787	1.2896	1.1669e-10	4.6966e-10	Fgd6
296.464	113.767	-1.3507	2.1355e-21	1.4125e-20	C030039L03Rik		ENSMUSG00000028430	1008.73	2475.38	1.2896	1.938e-112	8.0208e-111	Nol6
2353.01	920.814	-1.3494	2.9445e-137	1.5529e-135	Tpd52		ENSMUSG00000096464	4.41497	17.5073	1.2892	0.0042027	0.008864	Ighv2-2
789.1	307.036	-1.3491	1.1351e-45	1.4978e-44	Clcf1		ENSMUSG00000095127	6.72303	22.599	1.2891	0.0020801	0.0045884	Ighv1-82
21.128	5.80188	-1.3487	0.0015201	0.0034203	Zmiz1os1		ENSMUSG00000023942	897.757	2198.66	1.2879	1.0242e-116	4.4556e-115	Slc29a1
1731.94	676.299	-1.3476	4.8598e-85	1.3125e-83	Vamp4		ENSMUSG00000041506	1117.97	2738.38	1.2858	1.8876e-111	7.6877e-110	Rrp9
647.349	252.386	-1.3465	7.8379e-43	9.6113e-42	Tsc22d3		ENSMUSG00000095643	5.48822	19.3959	1.2847	0.0027874	0.0060459	Trav13d-3
547.97	213.106	-1.3451	1.3738e-36	1.4381e-35	Evi5l		ENSMUSG00000098923	257.524	635.368	1.2845	1.6289e-29	1.4002e-28	Tmem185b
373.187	144.246	-1.3448	6.1694e-25	4.6248e-24	Pard6a		ENSMUSG00000026833	17.3998	48.1162	1.2826	5.6505e-05	0.00014894	Olfm1
7687.87	3023.63	-1.344	1.0643e-286	1.9416e-284	Egln1		ENSMUSG00000022132	15.5873	44.4752	1.2825	0.00021073	0.0005222	Cldn10
546.649	212.765	-1.3439	1.0346e-35	1.0601e-34	Nudt16		ENSMUSG00000042462	973.111	2377.36	1.2822	4.5637e-112	1.8801e-110	Dctpp1
114.901	42.4585	-1.3417	4.7513e-09	1.7252e-08	Spaca6		ENSMUSG00000085786	21.6438	60.0506	1.282	0.00011269	0.00028802	Gm15987
9.72107	1.58757	-1.3408	0.0049963	0.010427	Gm2044		ENSMUSG00000001864	18.507	51.124	1.2807	3.5789e-05	9.6106e-05	Aif1l
275.791	106.539	-1.3402	1.889e-20	1.2083e-19	Hlx		ENSMUSG00000069267	6.1442	20.5247	1.28	0.0024908	0.0054375	Hist1h3b
919	359.549	-1.339	2.0811e-51	3.1136e-50	Irf6		ENSMUSG00000046223	65.9828	165.423	1.2787	8.3795e-12	3.5971e-11	Plaur
2457	968.914	-1.339	1.9621e-141	1.0997e-139	A430093F15Rik		ENSMUSG00000022540	126.356	313.399	1.2783	1.8864e-19	1.1523e-18	Rogdi
106.438	39.6083	-1.339	3.7056e-09	1.3562e-08	Gm16184		ENSMUSG00000058966	7.02516	22.6439	1.2781	0.0016562	0.0037051	Fam57b
1015.83	399.082	-1.3369	2.1079e-51	3.151e-50	Pear1		ENSMUSG00000050192	304.135	742.875	1.2775	3.396e-45	4.4255e-44	Eif5a2
118.616	44.7745	-1.3369	8.7545e-10	3.3317e-09	Gm16001		ENSMUSG00000094652	1.84779	10.2011	1.2766	0.0075144	0.015251	Ighv1-42
1418.08	558.943	-1.3356	1.2137e-85	3.3028e-84	Vhl		ENSMUSG00000018143	779.411	1898.8	1.2759	1.1114e-75	2.6215e-74	Mafk
41.3559	13.8854	-1.3354	0.00011752	0.00029982	Tulp2		ENSMUSG00000094749	1.43909	9.18434	1.2749	0.0077946	0.015784	Igkv2-109
11.8575	2.46501	-1.3353	0.0043265	0.0091069	Trav10d		ENSMUSG00000024735	3145.33	7625.49	1.274	4.039e-179	3.2675e-177	Prpf19
20.6768	5.91955	-1.3343	0.001394	0.0031484	Nmnat2		ENSMUSG00000006411	8.98067	27.9942	1.2739	0.0013742	0.0031062	Pvrl4
546.185	213.26	-1.334	3.9392e-32	3.6586e-31	5031425E22Rik		ENSMUSG00000002980	240.428	591.401	1.2733	3.3326e-27	2.6851e-26	Bcam
212.271	80.9532	-1.3333	1.0902e-13	5.1513e-13	Slc25a45		ENSMUSG00000026694	520.887	1269.41	1.2731	6.3489e-60	1.1306e-58	Mettl13
418.157	163.12	-1.331	6.1445e-27	4.9175e-26	Ciart		ENSMUSG00000000561	814.704	1975.73	1.2726	3.3336e-95	1.0605e-93	Wdr77
497.584	195.692	-1.3304	1.1654e-29	1.0071e-28	Ssh3		ENSMUSG00000038151	643.009	1559.36	1.2721	5.1716e-79	1.3041e-77	Prdm1
8.76409	1.19608	-1.3297	0.0055368	0.011481	Gjb1		ENSMUSG00000037797	11.417	33.644	1.2701	0.00049313	0.0011771	Adh4
29.6012	9.30685	-1.3287	0.00055572	0.0013184	Gm26513		ENSMUSG00000037737	0.665688	7.40065	1.27	0.0075698	0.015355	Actrt3
1036.33	410.464	-1.3283	1.9243e-56	3.1826e-55	Ppox		ENSMUSG00000047844	1.37538	9.33487	1.2693	0.0080981	0.016356	Bex4
32.921	10.8104	-1.3283	0.00022192	0.00054794	Gm16267		ENSMUSG00000009108	18.8619	51.4643	1.2689	3.8913e-05	0.00010415	Gnat2
305.923	119.406	-1.3276	4.1423e-22	2.8128e-21	Usp11		ENSMUSG00000018362	4570.66	11029.3	1.2684	3.6834e-270	5.9329e-268	Kpna2
2931.6	1164.06	-1.3273	7.7991e-143	4.4408e-141	Traf3ip3		ENSMUSG00000030170	10.8799	32.2405	1.2681	0.00068949	0.001618	Wnt5b
9023.06	3591.16	-1.3267	1.5944e-273	2.5914e-271	E330009J07Rik		ENSMUSG00000002343	213.881	521.481	1.267	1.0454e-31	9.5944e-31	Armc6
8.03469	0.989524	-1.3265	0.005615	0.011627	A930001C03Rik		ENSMUSG00000079043	87.3481	216.141	1.2666	4.8922e-15	2.4764e-14	Fastkd5
322.535	126.097	-1.3263	8.3547e-21	5.3965e-20	Chac1		ENSMUSG00000041268	40.0441	101.805	1.2664	2.6747e-08	9.2033e-08	Dmxl2
17.4558	4.57217	-1.3234	0.0026931	0.0058538	Rab42		ENSMUSG00000051220	564.754	1365.23	1.2663	4.0408e-76	9.6327e-75	Ercc6l
2801.14	1115.04	-1.3232	2.9456e-99	9.8993e-98	Fndc3a		ENSMUSG00000102030	0.332844	6.22138	1.266	0.0069777	0.014235	RP24-392D11.2
437.149	171.152	-1.3232	9.8789e-25	7.3625e-24	Gm6548		ENSMUSG00000050973	134.103	328.54	1.2656	4.484e-21	2.9259e-20	Gdpgp1
412.076	162.66	-1.3227	8.1071e-29	6.8018e-28	Podnl1		ENSMUSG00000076514	7.06802	22.8601	1.2654	0.0023335	0.0051085	Igkv17-121
22.2024	6.46156	-1.3227	0.001503	0.0033839	AA386476		ENSMUSG00000024891	124.157	304.903	1.2649	4.668e-19	2.8035e-18	Slc29a2
13.8656	2.96857	-1.3222	0.0048549	0.010151	H19		ENSMUSG00000051557	113.983	281.276	1.2648	1.1866e-16	6.4306e-16	Pusl1
51.0195	18.0605	-1.3219	1.9438e-05	5.3598e-05	Prrt4		ENSMUSG00000051499	8.8178	29.3321	1.2646	0.00261	0.0056846	Zfp786
14.6612	3.48816	-1.3216	0.0038908	0.008246	RP24-194N4.5		ENSMUSG00000029378	4.5974	16.6459	1.2641	0.0043189	0.0090931	Areg
14.3185	3.43212	-1.3205	0.0037781	0.0080301	Gm16575		ENSMUSG00000019230	0	5.47203	1.2637	0.0055061	0.011423	Lhx9
99.7238	37.1553	-1.3195	1.4599e-07	4.7726e-07	Abi3		ENSMUSG00000036873	212.001	514.046	1.2634	3.5628e-29	3.029e-28	2410004B18Rik
256.573	100.188	-1.319	4.2545e-18	2.4459e-17	Npas2		ENSMUSG00000048355	0.687688	7.13245	1.2621	0.0080292	0.016221	Arxes1
5.88706	0	-1.3186	0.0037844	0.0080406	BC021767		ENSMUSG00000058818	16.5637	46.5054	1.2611	0.00017624	0.00044125	Pirb
36.6288	12.3587	-1.3177	0.00014667	0.00037037	Lhx6		ENSMUSG00000028716	26.177	69.7168	1.2609	1.0728e-05	3.0305e-05	Pdzk1ip1
602.068	237.796	-1.3175	1.7561e-33	1.6917e-32	Tbc1d23		ENSMUSG00000016942	18.6993	50.4179	1.2599	5.0819e-05	0.00013459	Tmprss6
2367.54	947.359	-1.3175	1.7433e-135	8.9823e-134	Grhpr		ENSMUSG00000060548	2.79246	12.3427	1.2598	0.0069956	0.014263	Tnfrsf19
5212.95	2087.99	-1.3173	3.0534e-238	3.8994e-236	Ppme1		ENSMUSG00000003420	5.55193	19.6585	1.2586	0.0040801	0.0086176	Fcgrt
961.922	383.585	-1.3167	3.1488e-60	5.6353e-59	Jakmip1		ENSMUSG00000039987	385.463	928.899	1.2583	5.4628e-48	7.5247e-47	Phtf2
45.996	15.8917	-1.3164	8.4428e-05	0.00021889	Traj1		ENSMUSG00000019122	48.2392	120.547	1.2568	2.313e-09	8.5795e-09	Ccl9
217.985	84.9337	-1.3153	2.7281e-15	1.3992e-14	Gm12942		ENSMUSG00000031551	91.0033	223.004	1.2564	2.004e-14	9.8134e-14	Ido1
287.961	112.417	-1.3145	2.9272e-17	1.6238e-16	Amz1		ENSMUSG00000020075	8063.97	19282.7	1.2553	8.3625e-243	1.1158e-240	Ddx21
30.011	9.75437	-1.3144	0.00049571	0.001183	Palld		ENSMUSG00000026723	106.111	258.657	1.2546	3.3185e-17	1.8374e-16	Trdmt1
1051.24	420.155	-1.3143	9.7169e-59	1.6851e-57	Smarca2		ENSMUSG00000038279	2332.91	5576.36	1.2538	1.0519e-208	1.0809e-206	Nop2
2749.94	1103.24	-1.314	1.5955e-140	8.7769e-139	Kdm3a		ENSMUSG00000024065	244.128	587.769	1.2534	4.3245e-36	4.4718e-35	Ehd3
353.468	139.058	-1.3132	6.9725e-22	4.6865e-21	Map2k6		ENSMUSG00000022744	612.554	1467.06	1.2527	2.6944e-75	6.3053e-74	Cldn25
36.6066	12.2746	-1.3126	0.00020938	0.00051914	Trav9n-4		ENSMUSG00000093896	1.49294	9.21158	1.2514	0.0090301	0.018108	Ighv1-76
85.6803	32.1573	-1.3125	1.3316e-07	4.3709e-07	Cdkl4		ENSMUSG00000038331	1.07439	7.93705	1.2507	0.0090227	0.018095	Satb2
12.0314	2.12397	-1.3116	0.0059183	0.012217	Gm13571		ENSMUSG00000026893	32.7301	83.5614	1.2502	9.6162e-07	2.9536e-06	Gca
5.83221	0	-1.3111	0.0039629	0.008389	Krt19		ENSMUSG00000002885	1081.49	2577.71	1.2496	1.9857e-128	9.518e-127	Cd97
21.0745	6.12611	-1.3108	0.0016725	0.0037388	Gm13091		ENSMUSG00000008450	807.876	1925.37	1.2487	1.6383e-93	5.0766e-92	Nutf2
39.1299	13.5107	-1.3107	0.000129	0.00032774	Gm27003		ENSMUSG00000058385	22.428	58.9306	1.2485	4.427e-05	0.00011782	Hist1h2bg
47.4008	16.8308	-1.3103	3.7719e-05	0.00010109	Ggt5		ENSMUSG00000022219	8.58182	25.9359	1.2477	0.001625	0.0036398	Cideb
516.887	205.411	-1.3103	2.0053e-32	1.8761e-31	Atf5		ENSMUSG00000037031	1.83679	9.7992	1.2476	0.0089898	0.018035	Tspan15
247.451	96.9962	-1.3099	4.1557e-17	2.2939e-16	Dock7		ENSMUSG00000033768	0	5.62894	1.2475	0.0059689	0.012311	Nrxn2
73.2378	26.7741	-1.3098	2.7696e-06	8.2228e-06	Gm26586		ENSMUSG00000031453	671.386	1600.98	1.2473	1.8091e-84	4.8422e-83	Rasa3
697.286	277.796	-1.309	1.9509e-31	1.7715e-30	AI480526		ENSMUSG00000025351	221.951	532.602	1.2452	1.112e-29	9.6275e-29	Cd63
1419.47	571.291	-1.3085	5.3676e-78	1.3329e-76	Sh3rf1		ENSMUSG00000028161	313.685	750.036	1.2452	1.2273e-37	1.3219e-36	Ppp3ca
14.1887	3.3929	-1.3078	0.0042804	0.0090161	RP23-298N23.3		ENSMUSG00000030188	259.517	620.015	1.2444	1.8209e-36	1.895e-35	Magohb
787.198	315.15	-1.3077	5.8924e-46	7.7979e-45	Mpp2		ENSMUSG00000080950	0	5.39436	1.2444	0.0061277	0.012622	Gm7278
324.052	128.708	-1.3073	1.4783e-22	1.0244e-21	Ift172		ENSMUSG00000011486	1.72908	9.54703	1.2442	0.0092251	0.018476	Slc25a41
519.875	207.863	-1.3071	2.6398e-35	2.6741e-34	Wdr45		ENSMUSG00000030493	331.977	792.487	1.2441	1.6563e-45	2.1678e-44	C230052I12Rik
1211.74	486.879	-1.3067	2.265e-66	4.545e-65	Tep1		ENSMUSG00000037085	77.3798	189.921	1.2441	1.3698e-12	6.1471e-12	Trmt12
2568.62	1036.06	-1.3064	9.0387e-124	4.165e-122	Rnf181		ENSMUSG00000076604	0.773401	7.28297	1.244	0.0089301	0.017929	Igkj1
22.6749	6.87545	-1.3061	0.001452	0.0032745	Gm17088		ENSMUSG00000014873	457.585	1088.28	1.2435	1.6279e-60	2.9399e-59	Surf2
3638.15	1468.42	-1.3038	1.0047e-138	5.3942e-137	Auh		ENSMUSG00000078521	230.228	550.797	1.2433	8.0418e-32	7.4037e-31	Aunip
693.721	278.768	-1.3038	1.0021e-44	1.2898e-43	Zfp831		ENSMUSG00000071547	321.346	765.807	1.243	1.7818e-44	2.2674e-43	Nt5dc2
90.3759	33.9066	-1.3027	2.9532e-07	9.4235e-07	Gm26510		ENSMUSG00000024008	37.112	93.167	1.2429	1.7391e-07	5.6524e-07	Cpne5
47.0142	16.7915	-1.3026	3.6323e-05	9.7497e-05	Cox4i2		ENSMUSG00000000531	144.103	347.449	1.2417	3.4407e-21	2.2633e-20	Grasp
263.011	104.207	-1.3022	1.021e-18	6.0385e-18	Klhl3		ENSMUSG00000028896	1793.86	4252.67	1.2413	1.5214e-135	7.8616e-134	Rcc1
306.649	121.293	-1.3022	5.9032e-20	3.702e-19	Spef2		ENSMUSG00000032850	3.25502	13.0744	1.2403	0.0073548	0.01495	Rnft2
5.88607	0	-1.3014	0.0041757	0.0088113	Hepacam		ENSMUSG00000009093	6.62632	21.4302	1.2402	0.0031442	0.0067721	Gstt4
94.5471	35.326	-1.3012	6.1588e-07	1.922e-06	Trim7		ENSMUSG00000097145	36.4122	91.3568	1.2385	2.6896e-07	8.6101e-07	9230114K14Rik
6.20776	0.279408	-1.3012	0.005378	0.011178	Gm13464		ENSMUSG00000021569	762.63	1808.78	1.2382	5.6763e-78	1.4076e-76	Trip13
10.1285	1.79412	-1.2991	0.0064388	0.013215	Gm20681		ENSMUSG00000078768	41.8577	104.243	1.2377	6.0546e-08	2.0287e-07	Zfp566
1741.81	704.31	-1.299	9.7428e-90	2.8278e-88	Zadh2		ENSMUSG00000030259	41.9457	104.487	1.2373	1.4217e-07	4.6519e-07	Rassf8
303.55	121.145	-1.2987	1.8513e-20	1.1855e-19	Atg14		ENSMUSG00000023367	38.0336	95.7785	1.2365	5.0499e-07	1.5865e-06	Tmem176a
147.422	57.7249	-1.2968	3.7581e-11	1.5507e-10	Gadd45a		ENSMUSG00000030724	232.759	553.643	1.2359	2.6179e-29	2.2384e-28	Cd19
25.4258	8.03231	-1.2966	0.0010038	0.0023113	Crispld2		ENSMUSG00000093894	5.31694	18.0701	1.2356	0.0047426	0.0099358	Ighv1-53
292.258	115.728	-1.2961	3.6237e-15	1.8474e-14	Lgals4		ENSMUSG00000027860	2.10478	10.6647	1.2351	0.0095425	0.019062	Vangl1
881.716	356.933	-1.296	3.3502e-48	4.6468e-47	Gpld1		ENSMUSG00000001520	25.7992	66.1703	1.2345	7.9518e-06	2.2722e-05	Nrip2
318.02	127.154	-1.2957	4.1868e-21	2.736e-20	Cystm1		ENSMUSG00000020547	1286.26	3035.59	1.2345	6.8299e-143	3.9013e-141	Bzw2
2418.9	982.228	-1.2951	3.0344e-113	1.2735e-111	4632428N05Rik		ENSMUSG00000086929	0	5.41117	1.2337	0.006476	0.013284	Gm11788
2478.78	1009.58	-1.291	8.6197e-135	4.4285e-133	Pcgf5		ENSMUSG00000050677	3.78129	16.1655	1.2333	0.0087597	0.017601	Ccdc96
51.7083	18.199	-1.2903	8.3838e-05	0.00021743	Gm17193		ENSMUSG00000074219	1.43909	8.68639	1.2333	0.01007	0.020022	Gm10644
350.264	141.045	-1.2893	1.1156e-21	7.4455e-21	Ifitm3		ENSMUSG00000039976	139.746	334.019	1.2332	8.2122e-20	5.1123e-19	Tbc1d16
3227.16	1316.24	-1.289	1.0771e-145	6.3348e-144	Wbp1l		ENSMUSG00000024269	128.272	306.828	1.2327	1.356e-19	8.36e-19	Tpgs2
9128.76	3731.45	-1.2885	6.7861e-285	1.2133e-282	Atp2b4		ENSMUSG00000024222	1972.89	4646.91	1.2326	1.3438e-147	8.1167e-146	Fkbp5
53.4677	19.1493	-1.2868	5.8475e-05	0.0001539	Tmem203		ENSMUSG00000031657	719.258	1699.82	1.2324	7.0578e-79	1.7773e-77	Heatr3
16.8208	4.68985	-1.2861	0.0033374	0.0071495	Gm11963		ENSMUSG00000100287	3.58787	13.8238	1.2324	0.007176	0.014608	RP23-138I21.4
605.11	245.687	-1.286	2.226e-39	2.4905e-38	Rfx5		ENSMUSG00000026127	1016.18	2397.55	1.232	9.7109e-92	2.9229e-90	Imp4
7293.29	2988.43	-1.2854	1.4628e-255	2.0593e-253	Arl6ip5		ENSMUSG00000025980	13297.6	31264.4	1.2313	1.8062e-265	2.7368e-263	Hspd1
8109.2	3320.46	-1.2854	3.2095e-276	5.4135e-274	Kif21b		ENSMUSG00000029560	149.675	359.038	1.2312	2.0584e-18	1.2003e-17	Snx8
2622.83	1071.92	-1.2853	3.3357e-110	1.3402e-108	Nxpe3		ENSMUSG00000032548	2.18063	10.318	1.2309	0.0095507	0.019068	Slco2a1
348.595	140.54	-1.2852	9.7703e-24	7.0693e-23	Trim34a		ENSMUSG00000048040	54.9448	134.493	1.23	3.4293e-09	1.2577e-08	Arxes2
730.079	297.142	-1.284	4.1179e-40	4.6984e-39	Homer1		ENSMUSG00000021868	806.061	1896.29	1.2287	1.0426e-92	3.1974e-91	Ppif
15.9068	4.15905	-1.2837	0.0044953	0.0094431	Hyal1		ENSMUSG00000032122	74.5436	179.966	1.2279	1.1858e-11	5.0479e-11	Slc37a2
26.0256	8.37896	-1.2836	0.0010167	0.0023378	Plce1		ENSMUSG00000027799	0.332844	6.59527	1.2272	0.0083797	0.016889	Nbea
245.679	98.4172	-1.283	1.1768e-16	6.3796e-16	Xlr3b		ENSMUSG00000026989	192.654	457.634	1.227	2.5248e-25	1.9152e-24	Dapl1
9820.46	4031.55	-1.2828	0	0	Arid5a		ENSMUSG00000040749	148.387	353.174	1.2259	6.7787e-21	4.3911e-20	Siah1b
101.032	38.7773	-1.2826	4.7956e-07	1.509e-06	Rec8		ENSMUSG00000086605	27.8624	70.3013	1.2253	5.9363e-06	1.7144e-05	Gm14290
10664.1	4378.72	-1.2824	2.2814e-260	3.3162e-258	Fermt3		ENSMUSG00000076564	5.16637	17.9156	1.225	0.0052538	0.010939	Igkv12-46
393.756	159.686	-1.282	2.3694e-25	1.8004e-24	Tom1		ENSMUSG00000092338	2.99689	12.5484	1.2237	0.0091979	0.018428	Gm26940
36.4452	12.8062	-1.2814	0.00019812	0.00049328	Gm26869		ENSMUSG00000000792	1.45009	8.36215	1.2216	0.010781	0.021306	Slc5a5
703.054	286.866	-1.2813	8.2751e-45	1.0675e-43	Psrc1		ENSMUSG00000025869	1126.84	2635.83	1.2216	1.4177e-113	5.964e-112	Nop16
1087.09	443.214	-1.2812	5.2629e-56	8.6644e-55	Tube1		ENSMUSG00000031586	36.5848	90.3834	1.2214	4.5236e-07	1.4254e-06	Rbpms
2564.42	1053.25	-1.2802	6.4208e-112	2.639e-110	Ip6k1		ENSMUSG00000028953	1732.95	4050.19	1.2209	9.0016e-140	4.877e-138	Abcf2
5109.59	2099.72	-1.2797	2.6162e-192	2.4362e-190	Rbm5		ENSMUSG00000004929	1220.45	2855.16	1.2202	2.7413e-95	8.7365e-94	Thop1
14.1997	3.24237	-1.2796	0.0062319	0.012822	Gm13889		ENSMUSG00000028434	28.1509	72.0562	1.2199	1.1522e-05	3.2468e-05	Epb4.1l4b
13.6858	2.94616	-1.2794	0.0066832	0.013668	Traj19		ENSMUSG00000082436	10.7306	30.0893	1.2192	0.00098167	0.0022626	Gm11688
1176.74	481.625	-1.2792	1.3925e-67	2.8816e-66	Nr4a2		ENSMUSG00000040836	1.50395	8.75924	1.2178	0.011061	0.021813	Gpr161
108.706	42.3752	-1.278	1.7949e-08	6.2385e-08	Neil2		ENSMUSG00000072898	0.332844	6.04206	1.2176	0.0090735	0.018191	Gm10434
6.9273	0.558816	-1.2779	0.0069799	0.014236	Pcnxl2		ENSMUSG00000022636	773.204	1802.55	1.2169	5.3621e-89	1.5388e-87	Alcam
3468.82	1427.47	-1.2775	1.5854e-153	1.027e-151	Gtf2e2		ENSMUSG00000052302	97.0792	230.466	1.2163	7.2569e-15	3.6486e-14	Tbc1d30
4692.81	1930.85	-1.2769	4.1108e-163	2.8936e-161	Jarid2		ENSMUSG00000034203	602.104	1407.81	1.2159	1.902e-63	3.6177e-62	Chchd4
278.815	112.588	-1.2767	7.6845e-18	4.3755e-17	Ccdc28a		ENSMUSG00000078941	439.025	1027.57	1.2155	2.7614e-51	4.1142e-50	Ak6
144.438	57.351	-1.2766	1.5423e-10	6.1591e-10	Jpx		ENSMUSG00000069305	16.0485	43.8675	1.2154	0.00048202	0.0011517	Hist1h4n
159.839	63.3074	-1.2749	3.86e-11	1.5916e-10	Gm12258		ENSMUSG00000074923	180.195	423.295	1.2148	3.0544e-25	2.3091e-24	Pak6
30.9458	10.3748	-1.2743	0.00078721	0.0018372	1700020D05Rik		ENSMUSG00000002032	11.3633	31.9996	1.2145	0.0012103	0.0027537	Tmem25
1647.72	679.252	-1.2735	6.8226e-90	1.9899e-88	Fam129a		ENSMUSG00000022814	1223.35	2844.72	1.2139	1.3215e-108	5.1699e-107	Umps
182.167	72.3124	-1.273	2.9931e-11	1.2448e-10	Adssl1		ENSMUSG00000040339	234.417	548.522	1.2124	6.0263e-30	5.2583e-29	Fam102b
318.867	129.041	-1.2727	4.2537e-19	2.559e-18	Insrr		ENSMUSG00000013089	416.547	971.031	1.2112	1.2363e-46	1.6569e-45	Etv5
1740.31	715.975	-1.2724	2.2272e-74	5.1248e-73	F730043M19Rik		ENSMUSG00000020601	849.575	1971.35	1.2112	2.6605e-86	7.3292e-85	Trib2
15.4994	3.84042	-1.2723	0.0056822	0.011758	Gm26753		ENSMUSG00000039929	712.339	1656.41	1.2109	3.7463e-77	9.1377e-76	Urb1
2851.75	1177.21	-1.2718	1.0834e-137	5.765e-136	Btg2		ENSMUSG00000070570	29.366	73.8936	1.2097	8.703e-06	2.4781e-05	Slc17a7
362.547	147.645	-1.2685	4.0927e-22	2.7802e-21	Sox5		ENSMUSG00000026420	4117.98	9529.51	1.209	4.2093e-295	8.3619e-293	Il24
6.63846	0.614853	-1.2679	0.007577	0.015366	Ddr2		ENSMUSG00000076617	1786.64	4137.12	1.2077	1.3618e-100	4.6731e-99	Ighm
125.461	49.3291	-1.2678	9.8214e-09	3.482e-08	9430091E24Rik		ENSMUSG00000026377	1020.7	2365.26	1.2074	2.9706e-99	9.9645e-98	Nifk
1977.49	818.598	-1.2668	6.5698e-106	2.442e-104	Ufsp2		ENSMUSG00000026866	27.7361	69.5696	1.207	1.3199e-05	3.6965e-05	Kynu
5316.16	2204.32	-1.2668	2.3164e-197	2.2508e-195	Capg		ENSMUSG00000044177	69.6571	166.952	1.2065	7.4183e-11	3.0116e-10	Wfikkn2
5733.46	2378.76	-1.2663	6.4818e-214	7.198e-212	Gramd1a		ENSMUSG00000031434	0.773401	7.03158	1.2063	0.011077	0.021841	Morc4
5023.63	2084.73	-1.2655	1.1068e-192	1.0415e-190	Rnf19a		ENSMUSG00000031837	2.47062	10.8944	1.2063	0.010628	0.021039	Necab2
152.499	60.607	-1.2655	1.6284e-10	6.4858e-10	Fam120aos		ENSMUSG00000016382	19.442	50.6829	1.2048	0.00014797	0.00037356	Pls3
23.7504	7.42306	-1.2642	0.0021358	0.0047015	Gm4956		ENSMUSG00000025059	443.94	1029.86	1.2044	2.9528e-51	4.3958e-50	Gyk
51.6006	19.2398	-1.2641	2.9084e-05	7.8977e-05	Fbxo24		ENSMUSG00000028051	54.7233	133.007	1.2039	2.1459e-08	7.4296e-08	Hcn3
25.5972	8.45742	-1.2625	0.0011985	0.0027286	Spns2		ENSMUSG00000036902	57.466	137.196	1.2035	4.8858e-09	1.7726e-08	Neto2
21.0622	6.57363	-1.261	0.0023415	0.0051248	Aknaos		ENSMUSG00000062960	10.4845	29.9388	1.2035	0.0015781	0.0035407	Kdr
13.3628	2.90693	-1.2608	0.0075793	0.015369	Smim18		ENSMUSG00000052698	42.117	102.045	1.2029	8.3187e-08	2.7645e-07	Tln2
29.0763	9.70393	-1.2606	0.0010373	0.0023819	5330439K02Rik		ENSMUSG00000032528	137.309	322.037	1.2022	1.8155e-18	1.0625e-17	Vipr1
1838.15	764.956	-1.2601	1.3317e-97	4.3766e-96	Rhoq		ENSMUSG00000074890	129.257	302.558	1.2008	3.957e-18	2.2778e-17	Lcmt2
187.437	75.6949	-1.2598	6.0401e-13	2.7549e-12	BC068157		ENSMUSG00000022099	9.35392	27.5843	1.1997	0.0026198	0.0057038	Dmtn
5.44551	0	-1.2589	0.0053192	0.011065	Ddah1		ENSMUSG00000028820	6345.4	14581.2	1.1992	0	0	Sfpq
13732.4	5732.21	-1.2587	2.9611e-305	6.156e-303	Shisa5		ENSMUSG00000024535	3.53401	13.6709	1.1986	0.0098118	0.019555	Snx24
8432.99	3519.81	-1.2587	4.8876e-282	8.652e-280	Ccr7		ENSMUSG00000006732	515.153	1189.46	1.1972	6.4667e-54	1.0178e-52	Mettl1
148.897	59.5238	-1.2586	1.3198e-09	4.975e-09	Gm14321		ENSMUSG00000083505	1.06339	7.4791	1.1967	0.012405	0.024239	Gm7541
905.839	375.324	-1.2585	1.1435e-48	1.6048e-47	Ing2		ENSMUSG00000042354	1729.42	3971.02	1.1965	8.316e-160	5.6748e-158	Gnl3
259.121	105.491	-1.2576	7.2366e-17	3.9603e-16	Fbxo4		ENSMUSG00000037548	218.638	506.207	1.1955	5.7102e-25	4.2878e-24	H2-DMb2
416.239	171.772	-1.2574	3.1046e-24	2.2777e-23	Adamts6		ENSMUSG00000030980	922.842	2118.8	1.1952	3.2808e-93	1.0131e-91	Knop1
10.7526	2.11276	-1.2569	0.0082112	0.016564	Gm14387		ENSMUSG00000015970	13.7385	36.4949	1.1942	0.00069164	0.0016228	Chdh
3579.21	1498.23	-1.2533	2.5387e-174	1.948e-172	Fam117b		ENSMUSG00000026090	17.1952	45.9306	1.194	0.00041036	0.000988	2010300C02Rik
543.238	226.17	-1.2515	9.1383e-34	8.9378e-33	Mettl22		ENSMUSG00000071256	49.5474	119.964	1.194	4.7759e-07	1.503e-06	Zfp213
34.0527	11.3236	-1.2515	0.0010617	0.0024336	Gm10369		ENSMUSG00000096323	0	5.22064	1.1939	0.0079827	0.01613	Gm20767
1999.32	835.922	-1.251	2.2182e-91	6.6541e-90	Tspan5		ENSMUSG00000000787	6871.98	15736.7	1.1935	3.4238e-307	7.3753e-305	Ddx3x
1400.43	585.411	-1.2504	2.0329e-73	4.6008e-72	Eif2ak2		ENSMUSG00000036053	37.735	91.5041	1.1935	8.0678e-07	2.496e-06	Fmnl2
10206.5	4283.92	-1.2501	5.9949e-241	7.8236e-239	Atp11b		ENSMUSG00000071713	53.7515	128.69	1.1932	1.3125e-08	4.6057e-08	Csf2rb
1474.21	617.019	-1.247	2.1356e-71	4.6735e-70	Serinc5		ENSMUSG00000039748	623.563	1432.22	1.1923	4.8396e-69	1.0216e-67	Exo1
9.02352	1.54834	-1.2459	0.0092819	0.018579	Frmd8os		ENSMUSG00000022895	734.191	1684.16	1.1921	5.029e-80	1.2845e-78	Ets2
9.04308	1.60438	-1.2459	0.0092735	0.018565	Gm12540		ENSMUSG00000099703	11.8685	32.3638	1.1918	0.00093577	0.0021619	RP23-461O23.5
1188.58	497.906	-1.2457	2.1776e-64	4.2227e-63	Zfp53		ENSMUSG00000048351	190.83	441.649	1.1915	3.4906e-24	2.5567e-23	Coa7
2496.04	1050.47	-1.2448	1.4748e-87	4.12e-86	Tet2		ENSMUSG00000024212	1450.73	3321.19	1.1913	7.9996e-136	4.1577e-134	Mllt1
474.62	198.059	-1.2445	1.1553e-28	9.6614e-28	Gngt2		ENSMUSG00000094797	11.4184	32.078	1.1913	0.0023813	0.0052087	Igkv6-15
27.4657	9.44694	-1.2443	0.0010724	0.002457	Tbc1d22bos		ENSMUSG00000076501	9.40893	26.9366	1.1906	0.0021661	0.0047629	Igkv2-137
8.36654	0.916675	-1.244	0.0089791	0.018016	Gm16880		ENSMUSG00000026072	25.1983	62.4692	1.19	2.2688e-05	6.2205e-05	Il1r1
11.3303	2.12397	-1.2436	0.0092354	0.018495	Gm12416		ENSMUSG00000034883	172.33	398.144	1.1893	1.0951e-22	7.6247e-22	Lrr1
112.84	45.3733	-1.2415	8.3648e-08	2.7793e-07	Prss41		ENSMUSG00000063804	1.39623	8.138	1.1877	0.013223	0.025717	Lin28b
26.3179	8.83209	-1.2408	0.001587	0.0035592	Fam184b		ENSMUSG00000076608	7.89413	23.3652	1.1875	0.0037623	0.008004	Igkj5
249.883	103.623	-1.24	1.9101e-15	9.8504e-15	Parp8		ENSMUSG00000000058	3.15831	12.3139	1.1874	0.010628	0.021039	Cav2
18.4216	5.27668	-1.2399	0.0048681	0.010175	Gm26745		ENSMUSG00000052384	595.504	1362.17	1.1871	4.5045e-64	8.6691e-63	Nrros
61.1504	22.748	-1.2398	5.9131e-05	0.00015547	R74862		ENSMUSG00000024730	1.07439	7.38944	1.1868	0.013134	0.025561	Ms4a8a
852.23	359.074	-1.239	8.3517e-42	9.9348e-41	Tspan32		ENSMUSG00000004100	1672.25	3813.3	1.1865	2.8019e-157	1.8904e-155	Ppan
2582.86	1090.43	-1.2384	7.4235e-115	3.1752e-113	Rara		ENSMUSG00000097350	4.75767	16.6627	1.1865	0.0082088	0.016562	4732491K20Rik
744.177	313.218	-1.2368	2.3102e-40	2.6545e-39	Gbp8		ENSMUSG00000031355	1.83679	9.30685	1.1858	0.013198	0.025677	Arhgap6
32.7178	11.6262	-1.2366	0.00053212	0.0012641	Apc2		ENSMUSG00000094075	5.28394	17.9996	1.1822	0.0081593	0.016467	Ighv1-80
34.8005	12.5997	-1.2359	0.00047877	0.0011447	Gm28053		ENSMUSG00000029603	283.233	648.172	1.182	1.1878e-33	1.156e-32	Dtx1
1244.39	525.619	-1.2358	1.5661e-63	2.9883e-62	Crlf2		ENSMUSG00000030609	704.688	1605.28	1.1817	3.3585e-70	7.1997e-69	Aen
1729.93	730.675	-1.2348	1.8222e-60	3.2809e-59	Srgap3		ENSMUSG00000038860	12.7277	34.579	1.1808	0.0012202	0.0027759	Garnl3
15.9508	4.27673	-1.2342	0.0069783	0.014235	RP23-18G1.2		ENSMUSG00000022211	42.642	102.256	1.1805	5.2735e-07	1.6538e-06	Lrrc16b
171.548	70.7552	-1.2341	8.9854e-12	3.8507e-11	Akr1b8		ENSMUSG00000053436	1420.77	3228.01	1.1803	7.449e-130	3.6588e-128	Mapk14
857.564	362.312	-1.2341	3.6391e-49	5.1719e-48	Ing4		ENSMUSG00000096452	0.3867	6.02042	1.18	0.011247	0.022139	Ighv1-77
2298.65	974.963	-1.2334	6.6825e-110	2.6609e-108	Dok2		ENSMUSG00000002068	947.499	2154.15	1.1799	5.8297e-91	1.743e-89	Ccne1
4.9841	0	-1.2318	0.0062249	0.012809	Gucy2d		ENSMUSG00000006720	18.2489	46.6407	1.179	0.00018837	0.0004703	Zfp184
39.9891	14.8237	-1.2313	0.0001898	0.00047354	Mylk		ENSMUSG00000034435	19.7957	49.7198	1.1786	0.00010366	0.00026575	Tmem30b
4113.35	1748.46	-1.2306	2.1571e-151	1.3725e-149	Itgb3		ENSMUSG00000003526	74.7172	174.279	1.178	3.4731e-11	1.4374e-10	Prodh
1203.03	510.506	-1.2306	4.9562e-66	9.9119e-65	Ankzf1		ENSMUSG00000020810	3.86685	13.5716	1.1779	0.0093163	0.018644	Cygb
1247.41	529.629	-1.2303	6.3192e-67	1.281e-65	Fgd3		ENSMUSG00000076543	0.687688	7.28935	1.1779	0.012551	0.024491	Igkv4-74
506.474	212.952	-1.2291	5.3971e-29	4.5645e-28	Zdhhc24		ENSMUSG00000068205	19.0333	47.9817	1.1768	0.00012497	0.00031792	Macrod2
1628.04	690.572	-1.2283	1.3659e-74	3.1511e-73	Syce2		ENSMUSG00000023110	2163.19	4897.64	1.1757	3.8467e-146	2.2773e-144	Prmt5
5.84306	0.318634	-1.2283	0.0082262	0.016593	Hey2		ENSMUSG00000053395	3.11545	13.1065	1.175	0.01286	0.025054	Cacng8
1017.95	433.203	-1.2266	4.1633e-55	6.7302e-54	1190002F15Rik		ENSMUSG00000069265	60.0022	141.274	1.1743	4.5079e-09	1.6388e-08	Hist1h3a
6.31547	0.614853	-1.2264	0.0096585	0.019266	Otud7a		ENSMUSG00000000248	5.7685	17.8868	1.1741	0.0064013	0.013151	Clec2g
5.60693	0.318634	-1.2241	0.0085365	0.017183	Gm16758		ENSMUSG00000040488	49.5837	118.398	1.1738	2.634e-07	8.4383e-07	Ltbp4
36.8968	13.5492	-1.2237	0.00033435	0.00081199	RP24-554B1.5		ENSMUSG00000033728	225.462	514.742	1.1737	1.9411e-27	1.5768e-26	Lrrc14
174.885	72.5654	-1.2236	1.1627e-11	4.9521e-11	1700010I14Rik		ENSMUSG00000095497	0.676688	6.36629	1.173	0.013363	0.025967	Igkv1-122
82.1662	32.74	-1.2234	4.7063e-06	1.3709e-05	Dbp		ENSMUSG00000018428	583.616	1324.64	1.1726	8.5246e-54	1.3369e-52	Akap1
19.4738	6.08128	-1.2232	0.003647	0.0077689	Traj17		ENSMUSG00000056486	7.55128	22.9409	1.1726	0.0048374	0.010119	Chn1
1162.26	494.388	-1.2228	5.0658e-41	5.9235e-40	Slc35d3		ENSMUSG00000063888	2431.19	5491.75	1.1723	5.0993e-168	3.8307e-166	Rpl7l1
1360.07	579.803	-1.2225	5.0141e-62	9.3091e-61	Tigd2		ENSMUSG00000076538	0.332844	5.54488	1.1711	0.011853	0.023235	Igkv13-84
6.28362	0.614853	-1.2223	0.0098793	0.019683	Hmgb1-rs16		ENSMUSG00000005732	4036.08	9103.21	1.1709	6.3358e-226	7.7587e-224	Ranbp1
1444.99	617.177	-1.2209	2.9365e-67	6.0003e-66	Slc35a2		ENSMUSG00000032010	179.497	409.383	1.1707	2.6499e-21	1.7483e-20	Usp2
2420.37	1033.69	-1.2206	3.9755e-92	1.2067e-90	G2e3		ENSMUSG00000030353	0.3867	5.76265	1.1705	0.01192	0.023353	Tead4
12850.1	5511.96	-1.22	0	0	Il12rb2		ENSMUSG00000038807	14.7577	38.2442	1.1703	0.00052723	0.0012537	Rap1gap2
77.3581	31.0845	-1.22	1.2091e-06	3.6871e-06	Tuba8		ENSMUSG00000055102	0.773401	6.72415	1.1697	0.013609	0.026413	Zfp819
22.7069	7.34461	-1.22	0.0029658	0.0064088	Gm21958		ENSMUSG00000063480	2605.92	5864.42	1.1681	1.879e-192	1.7589e-190	Nhp2l1
10.9667	2.29208	-1.2196	0.010495	0.020794	Spatc1		ENSMUSG00000040563	40.8493	96.5143	1.1669	7.6422e-07	2.3684e-06	BC018242
17.7449	5.17021	-1.2194	0.0054593	0.011337	RP23-76L21.2		ENSMUSG00000037458	2690.95	6048.91	1.1668	5.911e-222	7.0927e-220	Azin1
572.942	243.714	-1.2189	2.8831e-33	2.7595e-32	H2-K2		ENSMUSG00000097797	3.49115	12.7886	1.1664	0.011372	0.022366	Gm26901
165.362	68.1677	-1.2172	5.1809e-09	1.8778e-08	Slc22a17		ENSMUSG00000032348	5.7892	18.5352	1.1651	0.0072877	0.01482	Gsta4
16.5759	4.70105	-1.217	0.0067261	0.013747	4933406C10Rik		ENSMUSG00000020358	9196.86	20643.1	1.1646	2.4265e-265	3.6456e-263	Hnrnpab
2140.6	918.677	-1.2166	1.3936e-98	4.6485e-97	Clcn5		ENSMUSG00000035275	60.021	139.317	1.1646	3.6434e-09	1.334e-08	Raver2
30.1726	10.6983	-1.2165	0.00092606	0.0021411	Gm26517		ENSMUSG00000018486	0.676688	6.79218	1.163	0.01386	0.026841	Wnt9b
14.7907	4.11422	-1.216	0.0072715	0.014792	RP23-217K18.4		ENSMUSG00000031239	2257.99	5060.09	1.1622	1.4778e-165	1.0697e-163	Itm2a
17.9589	5.61773	-1.2156	0.004378	0.0092121	Ropn1l		ENSMUSG00000042699	5421.17	12145.3	1.1622	0	0	Dhx9
3170.44	1362	-1.2148	1.9938e-138	1.0673e-136	Pgp		ENSMUSG00000083477	1.02053	7.24374	1.1622	0.015002	0.028873	Gm5555
660.884	281.059	-1.2138	1.618e-30	1.4357e-29	2310001H17Rik		ENSMUSG00000059498	8.4324	24.1874	1.1614	0.003826	0.008124	Fcgr3
94.8556	38.5699	-1.2135	8.5466e-07	2.6396e-06	Abhd14b		ENSMUSG00000086075	0.676688	6.27181	1.1611	0.014326	0.027669	Gm15728
3277.73	1408.28	-1.2134	1.4494e-114	6.1702e-113	Golgb1		ENSMUSG00000079442	1008.2	2262.76	1.1605	4.9325e-92	1.4947e-90	St6galnac4
2542	1092.27	-1.2132	4.4752e-114	1.896e-112	Exoc6		ENSMUSG00000079681	12.5672	33.3077	1.1604	0.0012877	0.0029195	Zglp1
12.0951	2.80046	-1.2132	0.0099566	0.019808	Gm15950		ENSMUSG00000031849	0.676688	6.21577	1.1595	0.014471	0.02791	Comp
16.7889	5.0365	-1.2128	0.0057937	0.011979	1700023L04Rik		ENSMUSG00000055560	22.2014	54.5441	1.1594	7.3075e-05	0.00019067	Zfp459
18.9916	5.96999	-1.2127	0.0045223	0.0094988	Gm9320		ENSMUSG00000024353	226.617	510.658	1.1587	1.546e-25	1.1822e-24	Mzb1
16250.2	7008.2	-1.2122	0	0	Npc2		ENSMUSG00000030402	8.99167	25.2594	1.1583	0.0038466	0.008163	Ppm1n
8.72124	1.45308	-1.212	0.011452	0.022508	Gm4926		ENSMUSG00000005470	1156.65	2590.59	1.1581	3.2912e-104	1.196e-102	Asf1b
2207.96	951.023	-1.2116	5.5869e-105	2.0553e-103	Ech1		ENSMUSG00000024907	0.773401	6.6457	1.1577	0.014519	0.027997	Gal
2530.16	1088.72	-1.2113	1.2654e-99	4.2767e-98	Stk39		ENSMUSG00000084904	0.719544	6.65769	1.1563	0.014532	0.028015	Gm14827
60.7636	23.9624	-1.2108	1.5469e-05	4.304e-05	Pik3r6		ENSMUSG00000029814	227.864	512.841	1.1561	5.2478e-28	4.3297e-27	Igf2bp3
11.7303	2.64994	-1.2103	0.010713	0.021195	Klk11		ENSMUSG00000085795	781.577	1751.61	1.1553	2.812e-61	5.1778e-60	Zfp703
1619.19	696.968	-1.2097	4.3107e-75	1.0048e-73	Dennd1c		ENSMUSG00000053318	1.02053	7.18288	1.1552	0.01564	0.030018	Slamf8
4.95224	0	-1.2097	0.0069822	0.014239	Inhbb		ENSMUSG00000025507	483.357	1082.35	1.1546	7.7635e-49	1.0955e-47	Pidd1
121.731	50.2521	-1.2093	2.418e-08	8.3409e-08	Galnt6os		ENSMUSG00000000167	10.7416	28.6019	1.1545	0.0020208	0.00447	Pih1d2
768.807	330.557	-1.209	2.8187e-43	3.49e-42	Piwil2		ENSMUSG00000031374	1.68622	8.72001	1.1541	0.01593	0.030514	Zfp92
6.5089	0.654079	-1.2069	0.010742	0.021239	Gm13067		ENSMUSG00000095351	5.3928	16.8916	1.1539	0.0084812	0.017082	Igkv3-2
751.843	323.34	-1.2063	2.965e-42	3.577e-41	Bend4		ENSMUSG00000032802	142.485	322.749	1.1523	1.3915e-17	7.8384e-17	Srxn1
630.772	270.839	-1.2057	2.3717e-36	2.4625e-35	Rragd		ENSMUSG00000043020	4.41497	15.4386	1.1523	0.011275	0.022188	Wdr63
13.2132	3.34246	-1.2056	0.0094833	0.018957	Rapgef4os3		ENSMUSG00000026418	34.7933	82.6328	1.1521	1.2741e-05	3.5755e-05	Tnni1
2653.74	1147.19	-1.2053	4.781e-125	2.226e-123	Clpx		ENSMUSG00000025876	40.1702	94.6568	1.1515	1.2734e-06	3.8753e-06	Unc5a
7.95899	1.26893	-1.2052	0.011911	0.023339	Gm15634		ENSMUSG00000020908	28.6038	68.3391	1.1512	1.4406e-05	4.0208e-05	Myh3
7.58329	0.955901	-1.2051	0.011478	0.02255	Clca1		ENSMUSG00000046618	13.3835	35.7086	1.1507	0.0017983	0.0040025	Olfml2a
5399.15	2339.16	-1.2049	1.747e-218	2.0549e-216	St3gal1		ENSMUSG00000030468	55.8013	129.838	1.1505	5.4355e-08	1.8264e-07	Siglecg
1072.99	463.37	-1.2041	4.7194e-52	7.1446e-51	Trim12c		ENSMUSG00000037325	25.9949	62.4932	1.1493	4.0601e-05	0.00010849	Bbs7
3202.26	1386.59	-1.204	3.4221e-144	1.98e-142	Slc30a9		ENSMUSG00000033847	26.2189	63.8197	1.1483	7.8946e-05	0.00020525	Pla2g4c
5.56407	0.335445	-1.2034	0.0095727	0.01911	Fam166a		ENSMUSG00000002006	41.5883	98.185	1.1458	1.9227e-06	5.7842e-06	Pdzd4
1046.89	452	-1.2027	1.3861e-44	1.7677e-43	Rnf13		ENSMUSG00000032021	262.515	587.725	1.1457	3.6853e-27	2.9653e-26	Crtam
1286.92	554.941	-1.2025	5.5456e-55	8.9114e-54	Pik3ap1		ENSMUSG00000031403	2196.89	4870.5	1.1445	3.4096e-138	1.8197e-136	Dkc1
160.322	67.3952	-1.202	9.0314e-11	3.6557e-10	Gm3468		ENSMUSG00000061451	4.52269	15.1479	1.1443	0.011108	0.021894	Tmem151a
893.5	385.051	-1.2016	4.3421e-43	5.3614e-42	Ifngr2		ENSMUSG00000000776	473.102	1051.79	1.1439	2.8209e-48	3.9219e-47	Polr3d
27.2417	9.17796	-1.2008	0.002826	0.0061274	Efhc1		ENSMUSG00000031150	16.6384	42.3031	1.1433	0.00058788	0.0013901	Ccdc120
5.82236	0.318634	-1.2008	0.0095454	0.019062	Gm13348		ENSMUSG00000029403	41.6679	97.0642	1.1426	2.1131e-06	6.3338e-06	Cdkl2
69.7309	28.1103	-1.1999	5.4838e-06	1.5872e-05	Car9		ENSMUSG00000024620	14.4336	38.7237	1.1419	0.0027506	0.0059697	Pdgfrb
227.125	95.9155	-1.1992	4.5176e-13	2.0785e-12	Gprc5a		ENSMUSG00000054932	65.4562	150.256	1.1418	3.4194e-09	1.2543e-08	Afp
3594.7	1562.25	-1.199	1.5725e-130	7.7881e-129	Cd200		ENSMUSG00000049493	11.794	30.6313	1.1414	0.0016852	0.0037657	Pls1
390.47	167.122	-1.199	1.0492e-21	7.01e-21	Wdr78		ENSMUSG00000060803	1356.37	2996.96	1.1409	1.1147e-100	3.84e-99	Gstp1
581.116	250.291	-1.199	9.9041e-32	9.0948e-31	Ppp1r13l		ENSMUSG00000076587	3.68328	14.0247	1.14	0.014483	0.02793	Igkv6-20
46.0694	17.7979	-1.199	0.00020033	0.0004985	Gm15893		ENSMUSG00000001739	2.08392	9.34047	1.1399	0.016746	0.031951	Cldn15
2890.43	1255.98	-1.1982	5.2418e-123	2.403e-121	Ube2h		ENSMUSG00000027581	0	5.11978	1.1395	0.010484	0.020775	Stmn3
6.5089	0.558816	-1.1978	0.011001	0.021711	Gm17151		ENSMUSG00000002997	47.6581	109.563	1.1392	2.0028e-07	6.4787e-07	Prkar2b
5.0061	0	-1.1977	0.007416	0.015065	Gpr141		ENSMUSG00000028381	2219.8	4894.6	1.1387	6.3901e-189	5.7124e-187	Ugcg
39.5178	15.003	-1.1975	0.00039864	0.00096133	Ttc30b		ENSMUSG00000001948	9.5925	26.5067	1.1384	0.0041824	0.0088243	Spa17
92.1575	38.0664	-1.1971	4.3178e-07	1.3613e-06	Tspan32os		ENSMUSG00000079737	76.6175	174.552	1.1384	3.1311e-10	1.2258e-09	3110001I22Rik
5.67064	0.279408	-1.197	0.009632	0.019218	2700068H02Rik		ENSMUSG00000038827	447.306	991.319	1.1381	4.4579e-44	5.6287e-43	Fam206a
205.176	87.5307	-1.1963	1.3545e-12	6.0818e-12	Ampd3		ENSMUSG00000078185	57.2296	130.518	1.1368	9.2428e-09	3.286e-08	Chml
11120.4	4847.9	-1.1961	5.7707e-288	1.0747e-285	Hjurp		ENSMUSG00000097503	14.18	36.7534	1.1367	0.001565	0.0035155	3110045C21Rik
36.5748	13.8518	-1.1942	0.00055472	0.0013162	4931413K12Rik		ENSMUSG00000021079	368.951	819.91	1.1366	6.4617e-33	6.1191e-32	Timm9
11.9543	3.09668	-1.194	0.010083	0.020042	Gm13450		ENSMUSG00000050854	1.34238	8.37974	1.136	0.017656	0.033597	Tmem125
1992.28	868.824	-1.1932	5.4705e-95	1.7342e-93	Pnrc1		ENSMUSG00000031196	3.66258	13.0968	1.1358	0.01442	0.027817	F8
11.1809	2.7052	-1.1929	0.011005	0.021718	Tmem88b		ENSMUSG00000058046	20.8174	50.4908	1.1355	0.00017039	0.00042727	4933430I17Rik
6.24076	0.654079	-1.1928	0.011674	0.022913	Gab1		ENSMUSG00000022901	184.634	410.081	1.1354	1.1993e-21	7.992e-21	Cd86
166.524	70.4702	-1.1917	3.0473e-10	1.1938e-09	RP24-300D7.1		ENSMUSG00000096490	5.17737	16.8596	1.1351	0.010794	0.021325	Igkv10-94
1573.3	686.324	-1.1916	8.9041e-73	1.9924e-71	Lemd2		ENSMUSG00000031565	49.7761	114.254	1.1349	2.5456e-07	8.1594e-07	Fgfr1
277.793	119.324	-1.191	2.8919e-16	1.5406e-15	Ppp1r3e		ENSMUSG00000042729	950.88	2098.21	1.1345	5.4236e-76	1.2861e-74	Wdr74
2441.68	1068.5	-1.1901	8.2673e-96	2.6442e-94	Acp5		ENSMUSG00000047959	319.85	708.344	1.1345	7.681e-32	7.0751e-31	Kcna3
295.313	126.943	-1.1901	1.0078e-15	5.2426e-15	Zfat		ENSMUSG00000092171	0	5.08055	1.1342	0.010768	0.021282	4833427F10Rik
2766.51	1211.29	-1.1887	7.7057e-126	3.616e-124	Stat2		ENSMUSG00000054850	34.7688	80.8819	1.1338	4.9062e-06	1.4256e-05	6330419J24Rik
17.6029	5.32711	-1.1884	0.0071928	0.014639	Gm4691		ENSMUSG00000051627	63.8899	145.521	1.1336	3.4348e-09	1.2595e-08	Hist1h1e
6.42433	0.598042	-1.1878	0.011747	0.023044	Gm1123		ENSMUSG00000075269	0	4.65062	1.133	0.011043	0.021782	Bex6
3580.64	1569.64	-1.1877	6.578e-153	4.2305e-151	Sipa1l1		ENSMUSG00000015312	819.575	1802.65	1.1328	1.4558e-67	3.009e-66	Gadd45b
18.0666	5.70739	-1.1869	0.0061516	0.012667	Cnnm1		ENSMUSG00000039579	7.04602	20.1116	1.1325	0.0060546	0.012478	Grin3a
19.7111	6.42311	-1.1858	0.0054666	0.011349	Ttll10		ENSMUSG00000047911	1.74008	8.55268	1.1324	0.018009	0.034203	Npm2
236.495	101.689	-1.1856	1.5415e-13	7.228e-13	Adamts14		ENSMUSG00000039826	312.93	692.161	1.1323	2.6317e-32	2.4544e-31	Trub2
2442.07	1071.1	-1.1843	4.7321e-90	1.3847e-88	Rnf157		ENSMUSG00000029594	277.37	613.683	1.132	2.2199e-29	1.9036e-28	Rbm19
235.668	100.46	-1.1843	3.5134e-12	1.5415e-11	Haghl		ENSMUSG00000042035	75.6301	170.305	1.1318	1.2935e-10	5.1924e-10	Igsf3
2462.02	1080.95	-1.1832	3.8947e-104	1.4125e-102	Ugdh		ENSMUSG00000028776	6.33747	18.524	1.1313	0.0072994	0.014842	Tinagl1
3278.26	1439.69	-1.1832	1.3246e-105	4.9033e-104	Hipk2		ENSMUSG00000073408	3.96357	13.3594	1.1307	0.013263	0.025785	Dpcr1
61.2458	24.6726	-1.1823	2.7929e-05	7.5968e-05	Dcdc2b		ENSMUSG00000059994	25.875	61.3011	1.1298	5.753e-05	0.00015148	Fcrl1
1800.34	789.931	-1.1811	2.7341e-76	6.5614e-75	Hmgcl		ENSMUSG00000042359	4.45783	15.0198	1.1296	0.012615	0.02461	Osbpl6
11.0744	2.76123	-1.1808	0.011663	0.022894	RP24-93I18.4		ENSMUSG00000029246	1833.44	4016.46	1.1293	3.47e-150	2.1845e-148	Ppat
7.79856	1.28574	-1.1796	0.013818	0.026783	Klk12		ENSMUSG00000036676	72.0421	162.674	1.1293	5.7231e-10	2.2019e-09	Tmtc3
11.3754	2.63235	-1.1795	0.01251	0.024423	Cacnb2		ENSMUSG00000001943	0	4.74588	1.1292	0.011213	0.022087	Vsig2
949.342	416.851	-1.1794	7.9346e-47	1.0658e-45	Gbp9		ENSMUSG00000042745	43.6733	101.358	1.1283	1.8914e-06	5.694e-06	Id1
30.7854	11.3131	-1.1792	0.0013487	0.0030505	Gm27240		ENSMUSG00000044468	1324.7	2900.07	1.1279	4.8462e-104	1.754e-102	Fam46c
18.8399	6.18215	-1.1791	0.0052422	0.010916	2310002F09Rik		ENSMUSG00000039982	14.4139	36.338	1.1272	0.0010799	0.0024731	Dtx4
769.26	337.877	-1.1774	8.9227e-42	1.06e-40	Rap2a		ENSMUSG00000095612	2.50248	10.0834	1.1268	0.017371	0.033082	Ighv5-4
6.80989	0.877449	-1.177	0.013573	0.026349	Gm11620		ENSMUSG00000041438	1715.65	3754.77	1.1259	2.368e-112	9.7779e-111	Cirh1a
10.4198	2.29768	-1.1768	0.013559	0.026328	Gm12490		ENSMUSG00000055818	9.62306	26.6188	1.1256	0.0044633	0.0093805	A230083G16Rik
21.8798	7.39504	-1.1763	0.004043	0.0085452	Gm10615		ENSMUSG00000034173	24.886	60.1603	1.1246	0.00016237	0.00040807	Zbed5
165.566	70.989	-1.1739	1.5293e-10	6.1126e-10	Frat2		ENSMUSG00000041444	26.3693	62.3235	1.1244	5.5418e-05	0.00014631	Arhgap32
5.3598	0.318634	-1.1736	0.011234	0.022116	Gm3715		ENSMUSG00000000125	8.24883	23.2531	1.1226	0.0057555	0.011906	Wnt3
5859.66	2594.84	-1.1735	3.0633e-214	3.4445e-212	Mthfd1l		ENSMUSG00000033857	152.74	337.411	1.1221	3.7993e-18	2.1905e-17	Engase
3367.65	1489.77	-1.1735	1.4454e-147	8.7009e-146	Tnfrsf18		ENSMUSG00000025597	0.343844	5.26547	1.1218	0.015421	0.029618	Klhl4
5.3818	0.279408	-1.1731	0.011064	0.021817	RP23-435I22.4		ENSMUSG00000023262	365.003	802.185	1.1217	5.9006e-34	5.8093e-33	Acy1
2609.98	1154.99	-1.1726	5.3334e-121	2.4141e-119	Pde4b		ENSMUSG00000042097	164.61	362.712	1.1217	6.1291e-20	3.8369e-19	Zfp239
53.03	21.2748	-1.1723	0.00010517	0.00026935	A130014A01Rik		ENSMUSG00000097493	26.8208	63.108	1.1216	4.0821e-05	0.00010906	9930014A18Rik
96.4565	40.481	-1.1706	8.5038e-07	2.6268e-06	Siah3		ENSMUSG00000019055	190.911	420.382	1.1213	6.4252e-20	4.0181e-19	Plod1
159.36	67.6097	-1.1703	2.48e-07	7.9647e-07	1600016N20Rik		ENSMUSG00000042129	21.6422	52.1344	1.1198	0.00020755	0.00051503	Rassf4
228.459	98.5846	-1.17	3.4367e-11	1.4226e-10	Etohi1		ENSMUSG00000043940	3.56587	12.5941	1.1197	0.015646	0.030028	Wdfy3
75.028	31.2638	-1.1698	6.0548e-06	1.7472e-05	Mocos		ENSMUSG00000076618	2.95403	11.3628	1.1192	0.017953	0.034111	Ighj4
7.56243	1.25212	-1.1688	0.01471	0.028347	Gm26660		ENSMUSG00000040688	952.523	2077.8	1.1189	6.6587e-74	1.5224e-72	Tbl3
81.4645	33.8897	-1.1685	3.6098e-06	1.0629e-05	Leprel2		ENSMUSG00000069301	93.6	208.426	1.1185	4.3786e-11	1.8013e-10	Hist1h2ag
747.036	329.821	-1.168	7.2658e-38	7.8683e-37	Pik3c2b		ENSMUSG00000026494	2.40576	9.9273	1.1184	0.018357	0.034827	Kif26b
100.604	42.5145	-1.167	2.9479e-07	9.4084e-07	Ccdc184		ENSMUSG00000025047	2435.24	5293.35	1.1172	9.4847e-152	6.0563e-150	Pdcd11
6.8956	0.933487	-1.1666	0.014424	0.027822	6430531B16Rik		ENSMUSG00000044927	27.2918	65.9156	1.1171	0.0001888	0.00047125	H1fx
1898.72	843.416	-1.1664	6.1901e-77	1.5017e-75	Ppard		ENSMUSG00000050390	61.9506	140.401	1.1162	9.54e-08	3.1592e-07	C77080
6591.03	2933.5	-1.1662	1.2998e-194	1.2296e-192	Glg1		ENSMUSG00000047766	37.9403	87.4988	1.1154	8.6764e-06	2.4709e-05	Lrrc49
10.323	2.36975	-1.1661	0.013864	0.026846	Gm15672		ENSMUSG00000004446	374.145	814.257	1.1144	8.2437e-38	8.9165e-37	Bid
892.143	395.194	-1.1644	2.9778e-44	3.7732e-43	Trerf1		ENSMUSG00000033436	228.006	498.691	1.1144	2.7998e-24	2.0592e-23	Armcx2
398.708	175.268	-1.1641	6.9469e-22	4.6711e-21	Bbc3		ENSMUSG00000027165	18.228	44.291	1.1143	0.0005196	0.0012372	B230118H07Rik
16.1553	4.98046	-1.1634	0.0084704	0.017066	Gm11948		ENSMUSG00000020014	54.4922	122.521	1.1141	1.2313e-07	4.0506e-07	4930485B16Rik
18.507	6.12051	-1.1623	0.0060592	0.012485	RP23-404A6.3		ENSMUSG00000028683	687.611	1494.1	1.1133	7.4708e-63	1.4045e-61	Eif2b3
93.1038	39.1168	-1.1622	1.7927e-06	5.4079e-06	1700001O22Rik		ENSMUSG00000096498	0	4.67304	1.113	0.012142	0.023755	Ighv2-5
210.201	91.6938	-1.1621	8.3305e-12	3.5786e-11	Tdrd7		ENSMUSG00000087075	1.02053	7.02115	1.1129	0.019631	0.03705	A230065H16Rik
140.895	60.639	-1.1619	3.199e-08	1.0946e-07	Ctse		ENSMUSG00000027220	0.332844	5.20944	1.112	0.016138	0.030882	Syt13
1264.56	562.177	-1.1612	6.3159e-59	1.0985e-57	Hes6		ENSMUSG00000040463	8073.44	17475.9	1.112	8.2427e-211	8.6704e-209	Mybbp1a
154.2	66.1904	-1.1605	1.8564e-09	6.9206e-09	2610035D17Rik		ENSMUSG00000091985	21.8783	52.6588	1.1109	0.00032043	0.00077955	Gm17354
19.9584	6.70252	-1.1603	0.0061143	0.012597	Gm17415		ENSMUSG00000063564	10.6987	27.7356	1.1105	0.0034057	0.0072843	Col23a1
3228.65	1441.95	-1.1595	1.7755e-128	8.5333e-127	Evl		ENSMUSG00000001604	2.81447	10.6822	1.1097	0.018299	0.034728	Tcea3
899.867	400.499	-1.1593	3.5736e-46	4.7504e-45	S1pr1		ENSMUSG00000043410	1.33138	7.95386	1.1087	0.020534	0.038587	Hfm1
9760.39	4365.15	-1.1589	3.2678e-266	5.125e-264	Tcf25		ENSMUSG00000066456	77.2404	171.662	1.1087	5.825e-10	2.2402e-09	Hmgn3
19.3551	6.5288	-1.1589	0.0057593	0.011912	Gm13910		ENSMUSG00000024268	23.8888	56.2751	1.1085	0.00014433	0.00036482	Celf4
1361.97	607.238	-1.1585	9.0505e-64	1.7343e-62	Wasl		ENSMUSG00000018932	2008.65	4339.28	1.108	2.5589e-134	1.3034e-132	Map2k3
28.9353	10.6927	-1.1585	0.0020569	0.0045423	Gm10343		ENSMUSG00000078789	148.723	326.053	1.1066	7.9032e-17	4.3159e-16	Dph1
19.2597	6.47837	-1.1583	0.0055923	0.011583	Frem2		ENSMUSG00000083907	17.5306	42.4152	1.1065	0.00072768	0.0017031	Plk-ps1
69.6758	28.9653	-1.1583	1.3512e-05	3.7811e-05	Immp2l		ENSMUSG00000028982	148.536	324.961	1.1063	2.0859e-16	1.1172e-15	Slc25a33
44.6315	17.8371	-1.158	0.00032609	0.00079301	Tbx6		ENSMUSG00000074682	146.76	319.883	1.1059	2.3698e-15	1.2182e-14	Zcchc3
55.8443	22.9289	-1.1573	5.1707e-05	0.00013686	B430212C06Rik		ENSMUSG00000032939	1503.94	3244.53	1.1051	6.461e-108	2.4949e-106	Nup93
419.901	186.013	-1.1564	1.5283e-22	1.0579e-21	Sertad3		ENSMUSG00000068856	1875.05	4042.33	1.104	5.3864e-89	1.5433e-87	Sf3b4
29.6123	10.9729	-1.1557	0.0022537	0.0049421	Ttc25		ENSMUSG00000054910	4.66225	14.5443	1.1036	0.013794	0.026742	4931415C17Rik
5.45651	0.335445	-1.1555	0.012318	0.024077	Dtnbos		ENSMUSG00000086657	4.53254	14.8301	1.1035	0.015003	0.028873	Stamos
22.7629	7.66402	-1.1554	0.006566	0.013453	1700086P04Rik		ENSMUSG00000034485	38.6782	89.4489	1.1031	1.842e-05	5.0941e-05	Uaca
8.46425	1.60998	-1.155	0.01597	0.030581	Gm12786		ENSMUSG00000026999	409.024	883.984	1.1028	9.3305e-38	1.0074e-36	Nup35
249.642	109.283	-1.1541	7.1363e-13	3.2457e-12	Snx21		ENSMUSG00000031079	5.19823	15.9421	1.1027	0.012288	0.02402	Zfp300
265.655	116.952	-1.1541	9.8418e-15	4.9001e-14	Zfp28		ENSMUSG00000043168	0	4.90201	1.1016	0.012697	0.024761	4930426D05Rik
414.802	184.342	-1.1538	1.6131e-23	1.1569e-22	Eva1b		ENSMUSG00000048856	20.3328	48.3212	1.0999	0.00037465	0.00090543	Slc25a47
717.292	318.471	-1.153	8.4146e-29	7.0532e-28	Parp6		ENSMUSG00000048007	401.66	868.82	1.0997	5.8516e-34	5.7642e-33	Timm8a1
33.6953	12.7397	-1.153	0.0021213	0.0046719	BC147527		ENSMUSG00000039356	821.12	1765.07	1.0987	2.9364e-69	6.213e-68	Exosc2
39.8068	15.758	-1.1521	0.00059034	0.0013956	Enox1		ENSMUSG00000075272	1.69722	8.60311	1.0986	0.021913	0.040934	Ttc30a2
17.1009	4.92365	-1.1504	0.011298	0.022231	Gnat1		ENSMUSG00000022508	66.7758	147.649	1.0984	1.1467e-08	4.043e-08	Bcl6
89.8959	38.3402	-1.1501	1.6121e-06	4.8786e-06	Creb3l1		ENSMUSG00000032180	33.8572	77.3449	1.0984	2.8917e-05	7.8548e-05	Tmed1
892.962	400.204	-1.1501	2.2982e-39	2.5681e-38	Cln6		ENSMUSG00000005980	25.5213	59.2172	1.0977	0.00010788	0.00027605	Dnase1
1757.14	787.929	-1.15	4.1061e-77	1.0002e-75	Insr		ENSMUSG00000031951	31.4477	73.0338	1.0973	8.1498e-05	0.00021151	Tmem231
742.205	332.249	-1.1495	2.2759e-39	2.5447e-38	Phf19		ENSMUSG00000027562	15.1873	37.3395	1.0955	0.0015062	0.0033904	Car2
4.54354	0	-1.1495	0.0095839	0.019128	Gm13073		ENSMUSG00000055271	1.11724	6.84744	1.0952	0.021788	0.040732	9330161L09Rik
151.743	66.2271	-1.1493	1.066e-09	4.0347e-09	Tnfrsf23		ENSMUSG00000051397	5.52122	16.601	1.095	0.012449	0.024314	Tacstd2
879.454	393.312	-1.1491	3.8061e-42	4.5793e-41	Fndc9		ENSMUSG00000064345	13303.6	28440.6	1.0943	2.3112e-189	2.1082e-187	mt-Nd2
1868.09	838.41	-1.1488	1.6659e-75	3.919e-74	Hspa4l		ENSMUSG00000035954	7.87442	22.1138	1.0932	0.0094991	0.018987	Dock4
11.7071	2.95176	-1.1486	0.015069	0.028989	Gm26826		ENSMUSG00000040550	674.786	1448.54	1.0932	1.3503e-52	2.0634e-51	Otud6b
12.7497	3.63868	-1.1485	0.011994	0.023494	Mroh8		ENSMUSG00000082045	134.492	290.919	1.0932	2.4133e-15	1.2399e-14	Gm11585
110.356	47.2596	-1.148	1.9165e-07	6.2075e-07	Mtcp1		ENSMUSG00000076606	1.06339	6.6401	1.0928	0.022062	0.041188	Igkj3
15.2423	4.56657	-1.1476	0.01076	0.021271	RP23-269E5.9		ENSMUSG00000045103	4.01742	12.9735	1.0923	0.017041	0.032492	Dmd
12.1268	3.3985	-1.1473	0.012747	0.024853	Foxb1		ENSMUSG00000024087	0	4.617	1.0922	0.013424	0.026079	Cyp1b1
14.4774	3.93568	-1.1458	0.014318	0.027662	BC033916		ENSMUSG00000029066	1237.05	2645.48	1.0921	1.5666e-90	4.622e-89	Mrpl20
16.6715	4.97969	-1.1452	0.010609	0.021007	H3f3aos		ENSMUSG00000055831	10.0869	26.0864	1.0902	0.0053107	0.011048	Gm9982
28.8742	10.8104	-1.1452	0.0021798	0.0047913	Atxn7l1os2		ENSMUSG00000021707	893.912	1912.26	1.0892	2.3301e-63	4.4085e-62	Dhfr
892.265	401.902	-1.1443	1.345e-39	1.5096e-38	Primpol		ENSMUSG00000035206	333.508	715.395	1.0889	1.1492e-27	9.3816e-27	Sppl2b
22.5564	7.62402	-1.1441	0.0064266	0.013196	Gm14165		ENSMUSG00000045948	690.182	1472.13	1.0887	1.2042e-62	2.2545e-61	Mrps12
466.896	208.174	-1.1431	1.0312e-21	6.895e-21	Lmln		ENSMUSG00000001946	1.45009	7.62402	1.0885	0.023087	0.04298	Esam
84.332	35.9144	-1.1431	4.8898e-06	1.4215e-05	Gm15347		ENSMUSG00000028885	42.5012	95.3806	1.0884	4.4482e-06	1.2982e-05	Smpdl3b
3778.43	1708.82	-1.1425	4.0597e-126	1.9101e-124	Birc3		ENSMUSG00000050796	207.584	446.793	1.0879	8.9943e-20	5.5798e-19	B3galt6
1336.94	603.899	-1.142	1.6384e-60	2.9558e-59	Slc43a2		ENSMUSG00000039891	5.52122	16.5065	1.0878	0.012928	0.025173	Txlnb
11.0327	2.80046	-1.142	0.015357	0.029497	Bend6		ENSMUSG00000018417	7.88428	21.0787	1.0876	0.0074088	0.015054	Myo1b
25.284	9.26202	-1.141	0.0032989	0.0070764	Gm15567		ENSMUSG00000026062	3.38359	12.0064	1.0871	0.020813	0.039051	Slc9a2
7.3263	0.838224	-1.1406	0.015945	0.030538	Rnf165		ENSMUSG00000051256	429.622	917.491	1.0868	5.4302e-38	5.9091e-37	Jagn1
6.75603	0.838224	-1.1406	0.016336	0.031225	Gm10566		ENSMUSG00000031819	453.695	970.015	1.0867	5.5215e-42	6.5989e-41	Emc8
900.086	405.495	-1.1401	1.1284e-35	1.1548e-34	E4f1		ENSMUSG00000017999	2921.01	6215.83	1.0864	2.8323e-134	1.4386e-132	Ddx27
79.6367	33.5591	-1.14	8.0984e-06	2.3115e-05	Tmprss3		ENSMUSG00000047342	31.6347	73.0289	1.0864	0.0001336	0.00033886	Zfp286
797.899	358.806	-1.14	3.437e-33	3.2826e-32	Batf3		ENSMUSG00000022407	2113.37	4492.08	1.0848	3.0487e-119	1.3593e-117	Adsl
695.11	313.401	-1.1397	6.3375e-36	6.5345e-35	Hexb		ENSMUSG00000059900	22.7484	53.2536	1.0843	0.00029403	0.00071756	Tmem40
79.8717	33.985	-1.1396	4.736e-06	1.3791e-05	Ccpg1os		ENSMUSG00000039246	1.72908	8.21163	1.0842	0.023647	0.043966	Lyplal1
1246.76	563.289	-1.1385	5.3412e-59	9.2984e-58	Nek1		ENSMUSG00000074182	332.003	709.135	1.0842	6.2707e-32	5.797e-31	Znhit6
37.5954	14.9694	-1.1382	0.00072453	0.0016962	Ppp1r3fos		ENSMUSG00000073102	3.56701	12.5653	1.0841	0.020569	0.038646	Drc1
2872.32	1301.5	-1.138	5.5138e-111	2.2303e-109	Fam114a2		ENSMUSG00000020086	6.70217	18.5745	1.0834	0.0097504	0.019441	H2afy2
63.6872	26.3834	-1.1374	9.3653e-05	0.00024138	Ankrd61		ENSMUSG00000038335	1042.9	2213.87	1.0828	2.1559e-89	6.2271e-88	Tsr1
279.28	124.636	-1.1373	9.0115e-13	4.083e-12	A930024E05Rik		ENSMUSG00000094338	11.6544	29.2119	1.0826	0.0032997	0.0070771	Hist1h2bl
205.934	91.1999	-1.1371	2.1438e-12	9.5228e-12	Zscan2		ENSMUSG00000006378	1044.23	2219.59	1.0818	3.5231e-78	8.7851e-77	Gcat
19.4421	6.60725	-1.137	0.0072796	0.014807	Gm9872		ENSMUSG00000034161	10.4945	26.634	1.0818	0.0051103	0.010651	Scx
6.60676	0.558816	-1.1366	0.014908	0.028712	Gm2822		ENSMUSG00000000686	15.6828	37.6229	1.0813	0.0015513	0.0034878	Abhd15
336.595	150.966	-1.1352	2.6502e-17	1.4742e-16	Zfp473		ENSMUSG00000049764	1753.01	3718.48	1.0812	4.468e-117	1.9484e-115	Zfp280b
1659.67	753.398	-1.1351	1.2803e-76	3.0849e-75	Tmem170b		ENSMUSG00000000325	60.6571	132.518	1.0805	7.8646e-08	2.618e-07	Arvcf
7004.61	3183.64	-1.1348	6.0428e-156	4.0313e-154	Higd1a		ENSMUSG00000022686	69.7979	152.212	1.0804	4.6227e-09	1.6795e-08	B3gnt5
5904.96	2686.44	-1.1347	9.9101e-196	9.5259e-194	Afg3l2		ENSMUSG00000087629	1.74008	8.73682	1.0801	0.024239	0.045003	Gm12246
24.6855	8.90416	-1.1325	0.0044673	0.0093877	Vmn2r96		ENSMUSG00000057246	0	4.40484	1.0798	0.014372	0.027742	BC051142
7.25044	1.21289	-1.1319	0.018082	0.034337	3632454L22Rik		ENSMUSG00000000037	11.5784	30.4184	1.0797	0.0058232	0.012038	Scml2
32.4583	12.4812	-1.1316	0.0018796	0.0041709	Gm1840		ENSMUSG00000021194	1.10624	6.72415	1.0787	0.023733	0.044117	Chga
13509.5	6162.1	-1.1314	4.3327e-279	7.4485e-277	Cd5		ENSMUSG00000050910	64.3197	139.962	1.0777	6.3078e-08	2.1108e-07	Cdr2l
43.5891	17.7811	-1.1308	0.00040311	0.00097146	Gm13421		ENSMUSG00000086860	9.75277	25.4619	1.0775	0.0057664	0.011926	Gm1720
47.8743	19.6865	-1.1304	0.00023255	0.00057332	Zfp9		ENSMUSG00000066191	5.04896	15.2985	1.0774	0.016442	0.031406	Anks6
1328.46	604.965	-1.1298	2.1281e-63	4.0391e-62	Mib2		ENSMUSG00000071553	12.9638	32.1397	1.0771	0.0031118	0.0067047	Cpa2
20.2789	7.18288	-1.1282	0.0064211	0.013188	Gm11399		ENSMUSG00000055053	665.697	1412.15	1.0768	5.5475e-55	8.9114e-54	Nfic
14.2536	4.42165	-1.1278	0.012202	0.023863	Usp50		ENSMUSG00000042213	66.9078	145.257	1.0767	9.8597e-09	3.4942e-08	Zfand4
1623.65	739.916	-1.1278	8.3156e-73	1.8631e-71	Stx4a		ENSMUSG00000096459	11.1602	28.7155	1.0766	0.0058957	0.012176	Ighv9-3
8460.05	3869.47	-1.1266	3.3191e-214	3.7089e-212	Pim2		ENSMUSG00000029597	0	4.95727	1.0759	0.014273	0.027585	Sds
450.864	203.831	-1.1264	2.6999e-22	1.8495e-21	Gpr137		ENSMUSG00000035397	756.433	1602.26	1.0759	7.1799e-60	1.2748e-58	Klf16
231.328	102.869	-1.1262	4.8794e-11	2.0027e-10	Map6		ENSMUSG00000027995	26.0914	59.523	1.0751	0.00015784	0.00039735	Tlr2
54.4665	22.4757	-1.1261	0.00025911	0.00063558	Cml1		ENSMUSG00000025499	660.986	1403.17	1.075	3.6363e-41	4.2744e-40	Hras
8760.41	4009.24	-1.1257	1.5462e-143	8.8891e-142	Acap1		ENSMUSG00000021453	2400.77	5060.97	1.0737	1.3192e-167	9.8689e-166	Gadd45g
93.3618	40.4298	-1.1254	1.8068e-06	5.4476e-06	Slc30a2		ENSMUSG00000097174	5.82121	17.0758	1.0733	0.015669	0.030062	Gm4890
86.8394	37.4011	-1.1253	1.0355e-05	2.9308e-05	Zfp683		ENSMUSG00000019831	4.37227	13.7621	1.0729	0.018773	0.035562	Wasf1
342.086	154.885	-1.1248	6.9246e-18	3.9529e-17	Ttc38		ENSMUSG00000013033	1914.66	4034.85	1.0724	3.2937e-128	1.5745e-126	Lphn1
2729.6	1249.98	-1.124	4.4808e-93	1.3789e-91	Dtx3l		ENSMUSG00000022041	6.57475	19.2229	1.0724	0.014157	0.027384	Chrna2
1243.02	567.761	-1.1232	1.2004e-58	2.0756e-57	Nadk2		ENSMUSG00000020649	4775.42	10053.7	1.0722	5.8986e-195	5.6097e-193	Rrm2
172.75	77.0191	-1.1231	3.1542e-10	1.234e-09	Zfp467		ENSMUSG00000039195	236.562	502.856	1.0714	2.3097e-23	1.6439e-22	1110008P14Rik
115.844	50.7949	-1.1229	1.6066e-06	4.8644e-06	Slc15a2		ENSMUSG00000024691	1377.23	2900.07	1.0711	4.2647e-96	1.3714e-94	Fam111a
78.628	33.9738	-1.122	6.5106e-06	1.8735e-05	Osgin1		ENSMUSG00000032478	156.831	334.155	1.0707	1.7621e-15	9.1026e-15	Nme6
6.42319	0.894261	-1.1219	0.01841	0.034916	Gm15494		ENSMUSG00000046949	41.1173	90.822	1.0707	4.9975e-06	1.451e-05	Nqo2
20.9876	7.4735	-1.1216	0.0064156	0.013178	Nos1ap		ENSMUSG00000020869	4431.21	9320.57	1.0702	5.9147e-134	2.9873e-132	Lrrc59
13.6846	3.89568	-1.1214	0.014941	0.028772	Stx19		ENSMUSG00000028121	36.8723	82.2629	1.0697	1.7955e-05	4.9687e-05	Bcar3
797.99	365.113	-1.121	5.7336e-38	6.2279e-37	2310022B05Rik		ENSMUSG00000024841	1218.63	2564.84	1.0682	8.8034e-84	2.3387e-82	Eif1ad
293.644	132.757	-1.1201	1.3582e-14	6.7065e-14	Tmem71		ENSMUSG00000026482	26.5197	60.8128	1.0682	0.0002953	0.00072048	Rgl1
6957.95	3200.45	-1.1194	8.8879e-229	1.1112e-226	Cic		ENSMUSG00000056145	934.702	1966.42	1.0682	2.3757e-76	5.7091e-75	AI504432
259.638	117.681	-1.1188	1.6323e-14	8.0219e-14	Fbxw9		ENSMUSG00000025001	2693	5654.32	1.0681	2.1691e-166	1.5894e-164	Hells
17.9369	6.18215	-1.1179	0.0084797	0.017081	Gjd3		ENSMUSG00000043924	25.1236	57.1036	1.068	0.00019959	0.00049687	Ncmap
4023.23	1850.12	-1.1177	2.6941e-147	1.611e-145	Ly75		ENSMUSG00000029178	92.7214	198.781	1.0673	6.8882e-10	2.6366e-09	Klf3
199.725	89.8926	-1.1173	8.0482e-12	3.4598e-11	Nt5e		ENSMUSG00000097039	311.17	656.685	1.0672	1.1276e-29	9.7586e-29	Pvt1
859.811	394.195	-1.1168	2.438e-41	2.8734e-40	Taz		ENSMUSG00000079508	260.663	552.483	1.0668	2.633e-23	1.8696e-22	Apoo
27.6361	10.2019	-1.1167	0.0053357	0.011095	Gm2420		ENSMUSG00000025962	340.871	719.039	1.0654	7.262e-31	6.5049e-30	Fastkd2
1612	740.725	-1.1157	1.8726e-65	3.6994e-64	Sirt6		ENSMUSG00000027340	679.095	1425.16	1.0654	1.2165e-60	2.2103e-59	Slc23a2
38.7311	15.7124	-1.1145	0.0008598	0.0019974	Gm26823		ENSMUSG00000079053	6.72417	18.6313	1.065	0.012036	0.023572	Gm14010
1247.25	573.191	-1.1144	2.3095e-49	3.3086e-48	1600014C10Rik		ENSMUSG00000032220	155.639	330.385	1.0649	5.2685e-16	2.7721e-15	Myo1e
12.7914	3.53299	-1.1143	0.017352	0.033054	Nap1l5		ENSMUSG00000046031	6.89545	19.2734	1.064	0.012247	0.023946	Fam26f
45.7563	18.994	-1.1136	0.0004461	0.0010704	Thrb		ENSMUSG00000032586	340.082	714.744	1.0638	3.0567e-30	2.6935e-29	Traip
930.51	427.732	-1.1135	2.3364e-44	2.9668e-43	Pdpr		ENSMUSG00000033166	1093.28	2292.06	1.0634	1.6947e-83	4.4823e-82	Dis3
55.9302	23.6398	-1.1135	0.00018808	0.00046966	Ccdc17		ENSMUSG00000031917	1335.91	2796.17	1.0633	6.6363e-94	2.0671e-92	Nip7
196.344	88.5067	-1.1131	3.4792e-11	1.4396e-10	Camk2n1		ENSMUSG00000025969	93.1592	200.391	1.0631	4.2067e-10	1.6336e-09	Nrp2
84.3538	36.7246	-1.1131	8.8384e-06	2.5151e-05	Gm26648		ENSMUSG00000035745	3.54501	11.7102	1.0622	0.02195	0.040995	Grin3b
26951.2	12454.6	-1.1127	0	0	Samhd1		ENSMUSG00000026656	17.6922	41.4753	1.062	0.0016303	0.0036499	Fcgr2b
281.493	127.046	-1.1121	8.9426e-13	4.0528e-12	Asph		ENSMUSG00000025602	56.4552	121.97	1.0611	4.4265e-07	1.395e-06	Zfp202
143.05	64.0127	-1.1118	1.3671e-08	4.7936e-08	Ccrl2		ENSMUSG00000041857	3.25502	11.0673	1.061	0.023355	0.043456	Oosp1
2841.46	1311.05	-1.1116	6.8453e-104	2.4675e-102	Flot1		ENSMUSG00000097177	7.53058	20.4814	1.061	0.011831	0.023194	9330159M07Rik
13.0616	3.90206	-1.1103	0.016083	0.030786	Gm20492		ENSMUSG00000017446	1.07439	6.85226	1.0604	0.025709	0.047514	C1qtnf1
915.27	421.606	-1.11	1.0678e-41	1.2668e-40	Aplp1		ENSMUSG00000030603	2351.44	4909.61	1.0595	1.0675e-141	6.0399e-140	Psmc4
1137.35	524.358	-1.11	1.1108e-51	1.6661e-50	Eci2		ENSMUSG00000038630	0.343844	6.05887	1.059	0.019699	0.037155	Zkscan16
1757.56	811.885	-1.1092	3.6644e-77	8.9503e-76	Slc12a7		ENSMUSG00000037621	12.2552	29.9548	1.0587	0.0035418	0.0075603	Atoh8
18.3896	6.47837	-1.1091	0.008147	0.016446	Gm17249		ENSMUSG00000079339	1.00953	6.48397	1.0576	0.026313	0.048526	Gm14446
29.2598	11.386	-1.109	0.0025336	0.0055254	Vamp7-ps		ENSMUSG00000084871	6.85259	19.0436	1.0576	0.012821	0.024982	Gm2800
3279.58	1517.69	-1.1089	1.6414e-128	7.91e-127	Myo10		ENSMUSG00000076709	0.332844	4.98046	1.0568	0.021223	0.039774	Ighv1-47
9.49578	2.27527	-1.1081	0.020215	0.038028	Traj28		ENSMUSG00000000782	3644.73	7588.1	1.0562	9.8403e-177	7.7848e-175	Tcf7
24.6216	8.93218	-1.1081	0.0066998	0.013698	Gm15979		ENSMUSG00000034265	45.3904	99.6821	1.0561	8.915e-06	2.5361e-05	Zdhhc14
584.456	268.676	-1.1077	1.4238e-29	1.2286e-28	Slc12a6		ENSMUSG00000031302	12.3751	31.0972	1.0556	0.0058286	0.012046	Nlgn3
26.2297	10.0562	-1.1077	0.0041968	0.0088536	Gm21844		ENSMUSG00000005148	5.7245	16.3216	1.0553	0.016311	0.031182	Klf5
928.336	427.335	-1.1072	2.2743e-32	2.1255e-31	Scai		ENSMUSG00000002393	68.7741	147.085	1.0544	4.2252e-08	1.434e-07	Nr2f6
15.897	5.34393	-1.1068	0.011326	0.022285	Gm16315		ENSMUSG00000037703	94.0066	199.653	1.0543	2.9237e-10	1.1481e-09	Lzts3
3256.43	1508.71	-1.1063	5.2107e-114	2.2024e-112	Exosc8		ENSMUSG00000004105	213.458	447.5	1.0541	3.025e-20	1.9192e-19	Angptl2
1002.12	463.034	-1.1061	4.0409e-41	4.7469e-40	Whamm		ENSMUSG00000064065	620.321	1293.54	1.0541	2.1964e-53	3.4178e-52	Ipcef1
511.331	235.43	-1.1053	8.0978e-26	6.254e-25	Tirap		ENSMUSG00000031217	47.2076	102.236	1.0536	1.9316e-06	5.8082e-06	Efnb1
67.8549	28.9101	-1.105	0.00013798	0.00034941	Fam217b		ENSMUSG00000024312	803.056	1670.33	1.0535	2.0553e-67	4.2189e-66	Wdr46
483.246	222.332	-1.1048	1.0999e-24	8.1771e-24	Bmpr1a		ENSMUSG00000038692	45.9311	99.6469	1.053	2.4772e-06	7.3779e-06	Hoxb4
186.703	84.6895	-1.1045	2.6786e-10	1.0551e-09	Gm11131		ENSMUSG00000015354	0.676688	5.73541	1.0519	0.025192	0.04664	Pcolce2
4476.81	2079.1	-1.104	5.1573e-154	3.353e-152	1700020I14Rik		ENSMUSG00000019836	5.7135	16.6234	1.0518	0.018087	0.034343	Amd-ps4
12.3643	3.47135	-1.102	0.01829	0.034714	Gm13070		ENSMUSG00000061666	54.4018	117.242	1.0517	7.4698e-07	2.3162e-06	Gdpd1
8.90481	2.14638	-1.1019	0.020658	0.038789	Gm26580		ENSMUSG00000037003	32.8132	72.9657	1.0515	7.9522e-05	0.00020665	Tenc1
173.006	78.5762	-1.1006	4.9159e-09	1.7832e-08	Gm13012		ENSMUSG00000049791	0.676688	5.76903	1.0508	0.025281	0.046801	Fzd4
347.701	159.937	-1.1004	3.8792e-17	2.1433e-16	Neil1		ENSMUSG00000097080	27.1318	60.362	1.0507	0.00019967	0.000497	1700086O06Rik
20.5141	7.26055	-1.0992	0.0085559	0.017215	Gm11451		ENSMUSG00000040016	4.2217	13.2313	1.0504	0.021487	0.040218	Ptger3
7.95998	1.47549	-1.0992	0.021783	0.040726	Gm14437		ENSMUSG00000076695	5.3598	15.2817	1.0503	0.017217	0.032811	Ighv1-18
62.5453	26.9198	-1.0983	0.00010523	0.00026947	4930518I15Rik		ENSMUSG00000037972	177.489	371.138	1.0498	3.4795e-17	1.9254e-16	Snn
19.7748	7.24452	-1.0978	0.007721	0.015642	Gm26812		ENSMUSG00000020388	86.9286	184.343	1.0493	4.9147e-10	1.8982e-09	Pdlim4
9.37837	2.09034	-1.0966	0.021866	0.040863	Gm17518		ENSMUSG00000001763	45.1983	97.8681	1.0489	4.4138e-06	1.2888e-05	Tspan33
5975.74	2792.99	-1.0961	3.2071e-165	2.3028e-163	Nampt		ENSMUSG00000026068	26.8858	59.7632	1.0484	0.00026913	0.0006587	Il18rap
4232.04	1961.5	-1.0961	1.3326e-25	1.0199e-24	Pnisr		ENSMUSG00000019539	202.333	422.04	1.0482	8.8877e-19	5.2687e-18	Rcn3
81.7499	36.193	-1.0955	6.086e-06	1.7559e-05	Gm9752		ENSMUSG00000027253	16.9835	39.658	1.0482	0.0018742	0.0041599	Lrp4
62.7608	27.2945	-1.0952	5.3501e-05	0.00014142	Sp3os		ENSMUSG00000086697	3.857	13.1177	1.0479	0.025441	0.047072	4933427G23Rik
2253.71	1051.15	-1.095	1.5492e-67	3.1985e-66	Atr		ENSMUSG00000002718	2565.64	5310.83	1.0477	6.3172e-166	4.61e-164	Cse1l
11.3534	3.07426	-1.0938	0.020128	0.037894	Fam83a		ENSMUSG00000021193	1330.85	2756.99	1.0469	6.1356e-89	1.7552e-87	Pitrm1
1100.18	512.558	-1.0938	1.3535e-46	1.8099e-45	Rnf169		ENSMUSG00000000903	24.3294	54.5778	1.0463	0.00027931	0.00068267	Vpreb3
22.7507	8.4294	-1.0932	0.0074685	0.015167	Ube2d2b		ENSMUSG00000068417	18.6466	42.7323	1.0462	0.00095227	0.002198	Pnp2
4.29641	0	-1.0932	0.012715	0.024793	Rps2-ps4		ENSMUSG00000031538	11.3326	27.6187	1.045	0.0050061	0.010446	Plat
7431.9	3478.09	-1.0929	1.4375e-141	8.0823e-140	Fam162a		ENSMUSG00000015932	431.525	895.822	1.0448	6.0607e-36	6.2527e-35	Dstn
5736.25	2686.07	-1.0925	7.1604e-182	5.9823e-180	Akna		ENSMUSG00000021538	62.3089	133.43	1.0444	1.3534e-07	4.4383e-07	Il9
276.319	127.513	-1.0925	1.2798e-14	6.3262e-14	Ankrd24		ENSMUSG00000047822	0	4.53372	1.0428	0.016981	0.032381	Gm6484
2397.43	1122.84	-1.0918	5.4046e-91	1.6186e-89	Zkscan17		ENSMUSG00000039270	83.8007	177.598	1.0427	3.8092e-09	1.3925e-08	Megf9
1632.19	763.244	-1.0914	7.2949e-61	1.3309e-59	Stx5a		ENSMUSG00000031428	37.1854	81.1061	1.0422	1.9085e-05	5.2706e-05	Zcchc18
7139.32	3346.65	-1.0911	1.7495e-205	1.7672e-203	Akap13		ENSMUSG00000039206	185.363	386.146	1.0421	1.063e-17	6.0123e-17	Daglb
16.0598	4.73468	-1.0899	0.018705	0.035442	Gm26749		ENSMUSG00000022111	758.128	1566.26	1.0416	2.7689e-57	4.644e-56	Uchl3
42.6638	18.01	-1.0886	0.00070423	0.0016513	Shc4		ENSMUSG00000020116	720.747	1490.07	1.0407	1.1666e-47	1.5946e-46	Pno1
11.8368	3.3929	-1.0877	0.019589	0.036991	Kif17		ENSMUSG00000008153	19.9901	45.8193	1.0406	0.00098855	0.0022782	Clstn3
11475.3	5395.18	-1.0873	7.0619e-275	1.18e-272	Stat5b		ENSMUSG00000025277	163.119	339.606	1.0405	1.673e-16	9.0011e-16	Abhd6
23.5671	8.84252	-1.0873	0.0062582	0.012873	Capn3		ENSMUSG00000037455	0.773401	5.80748	1.0403	0.026902	0.049494	Slc18b1
3603.83	1692.02	-1.0872	8.7137e-80	2.2193e-78	Pitpnm1		ENSMUSG00000047117	22.8267	51.3137	1.0398	0.00061609	0.0014528	Ankdd1b
1605.6	753.092	-1.0871	2.6195e-68	5.4713e-67	Itga3		ENSMUSG00000070563	3.791	12.2242	1.0388	0.024747	0.045883	Spaca4
61.7414	26.7757	-1.0868	0.00020578	0.00051113	Gm26789		ENSMUSG00000032184	57.4887	122.955	1.0386	6.6453e-07	2.0677e-06	Lysmd2
14.5986	4.74588	-1.0858	0.015772	0.030229	Gm12279		ENSMUSG00000042589	0.773401	5.78506	1.0385	0.027157	0.049907	Cux2
6927.37	3260.59	-1.0855	7.6634e-211	8.1556e-209	Glipr2		ENSMUSG00000061878	47.7241	102.015	1.0381	4.8996e-06	1.4242e-05	Sphk1
253.601	117.603	-1.0853	2.9784e-13	1.381e-12	Ppapdc2		ENSMUSG00000021913	17.2833	39.8885	1.038	0.0015821	0.0035491	Ogdhl
2981.77	1403.97	-1.0844	2.6367e-116	1.1442e-114	Arl4c		ENSMUSG00000024209	16.9822	39.7989	1.0378	0.0020569	0.0045423	1700061G19Rik
545.154	255.035	-1.0841	7.9754e-27	6.3714e-26	Gm16515		ENSMUSG00000025981	283.77	587.491	1.0373	2.6317e-25	1.9929e-24	Coq10b
1087.54	510.553	-1.0841	4.1041e-45	5.3366e-44	Jmy		ENSMUSG00000026792	209.078	433.476	1.0367	1.5879e-19	9.7592e-19	Lrsam1
132.707	60.2836	-1.0838	3.4409e-08	1.1747e-07	Wdr19		ENSMUSG00000034145	9.01138	22.9569	1.0366	0.010793	0.021325	Tmem63c
33.9853	13.835	-1.0834	0.0028393	0.0061503	Fkbp1b		ENSMUSG00000086862	355.399	731.706	1.0345	6.9243e-32	6.3913e-31	Gm13546
14.125	4.64502	-1.0832	0.015281	0.029364	Gm16326		ENSMUSG00000048058	19.8044	45.7128	1.0339	0.0019971	0.0044207	Ldlrad3
965.65	454.123	-1.0831	8.1352e-37	8.571e-36	Foxo4		ENSMUSG00000028691	3704.27	7594.3	1.0337	3.4853e-128	1.6617e-126	Prdx1
19.9351	7.37263	-1.0828	0.0083446	0.016824	Efcab5		ENSMUSG00000070604	39.7749	85.3876	1.0337	1.2985e-05	3.6406e-05	Vsig10l
4.1997	0	-1.0826	0.013402	0.026039	RP23-144H18.2		ENSMUSG00000021792	860.848	1767.75	1.0336	7.6288e-67	1.5395e-65	Fam213a
1946.34	916.798	-1.0815	2.9485e-75	6.8821e-74	Cpd		ENSMUSG00000034659	1657.89	3399.52	1.0334	1.0553e-86	2.9207e-85	Tmem109
22.5267	8.42379	-1.081	0.0081471	0.016446	Gm17608		ENSMUSG00000052951	0	4.21991	1.0334	0.017886	0.034001	C130021I20Rik
133.437	61.1746	-1.0804	7.6429e-08	2.5451e-07	Hsf4		ENSMUSG00000086695	13.5976	32.5768	1.0334	0.0042974	0.0090487	Gm15247
6.26276	0.877449	-1.0804	0.022678	0.042271	Gm11462		ENSMUSG00000049300	459.533	947.145	1.0329	8.1385e-35	8.1563e-34	Prmt6
3874.94	1828.95	-1.0802	9.0391e-132	4.5396e-130	P4ha1		ENSMUSG00000031628	2107.69	4317.64	1.0318	6.9589e-112	2.8536e-110	Casp3
2830.33	1336.83	-1.0801	1.0082e-111	4.1247e-110	Grina		ENSMUSG00000028339	83.8253	175.35	1.0316	4.2046e-09	1.5326e-08	Col15a1
81.1788	36.1378	-1.08	2.2888e-05	6.2743e-05	Prx		ENSMUSG00000069755	44.2109	94.2406	1.0313	8.9386e-06	2.542e-05	Zfp125
222.703	103.051	-1.0791	2.9025e-11	1.2085e-10	Trim65		ENSMUSG00000036875	617.04	1265.76	1.0302	1.4693e-45	1.933e-44	Dna2
15.531	5.17021	-1.079	0.015261	0.029329	Gm17032		ENSMUSG00000061360	1342.83	2747.13	1.0294	4.1812e-98	1.3844e-96	Phf5a
195.042	90.3521	-1.0788	1.4843e-10	5.9396e-10	Ptpla		ENSMUSG00000091562	55.585	117.556	1.0294	6.645e-07	2.0677e-06	Gm9581
186.293	86.0089	-1.0781	4.9265e-10	1.9024e-09	Gm16091		ENSMUSG00000031896	10.602	25.9423	1.0288	0.0071203	0.014504	Ctrl
4.45783	0	-1.078	0.013562	0.026331	Gm12970		ENSMUSG00000037868	1534.11	3133.48	1.0286	2.6019e-94	8.1612e-93	Egr2
17.6589	6.255	-1.0777	0.012538	0.024469	Gm10814		ENSMUSG00000019971	105.556	220.066	1.0274	7.7242e-11	3.1323e-10	Cep290
1059.74	499.758	-1.0774	9.1602e-44	1.1517e-42	D630039A03Rik		ENSMUSG00000035914	0.332844	5.08693	1.0273	0.024084	0.044743	Cd276
579.522	272.474	-1.0772	2.5816e-28	2.1458e-27	Ppp6r2		ENSMUSG00000058006	2296.29	4685.45	1.0268	3.5653e-141	1.9796e-139	Mdn1
15.985	5.16461	-1.0771	0.016674	0.031822	Gm16998		ENSMUSG00000029333	14.6402	34.5614	1.0253	0.0038675	0.0081997	Rasgef1b
211.833	97.5318	-1.0763	7.1781e-10	2.744e-09	Fam216a		ENSMUSG00000029551	169.021	347.767	1.0246	1.9888e-15	1.025e-14	Psmg3
13.9195	4.13664	-1.0763	0.020859	0.039125	Krt16		ENSMUSG00000031445	20.7295	46.439	1.0238	0.0012565	0.0028542	Proz
46.9421	19.8154	-1.0758	0.00087557	0.0020314	5830444B04Rik		ENSMUSG00000034573	249.673	511.409	1.0237	3.7949e-21	2.4862e-20	Ptpn13
13.5978	4.31518	-1.0757	0.017771	0.033795	Chrne		ENSMUSG00000026202	2390.69	4868.21	1.0236	4.2334e-123	1.9457e-121	Tuba4a
1079.83	510.089	-1.0753	4.9379e-49	7.0067e-48	Armcx4		ENSMUSG00000040111	3730.6	7596.41	1.0235	8.6034e-175	6.6879e-173	Gramd1b
6.74618	1.21289	-1.0745	0.024693	0.045793	Traj33		ENSMUSG00000013921	92.9661	193.114	1.022	9.9053e-10	3.7576e-09	Clip3
13.3186	4.31518	-1.0743	0.017339	0.033031	Gm15743		ENSMUSG00000034993	894.621	1825.83	1.022	8.4595e-53	1.3027e-51	Vat1
12.0191	3.59946	-1.0738	0.020042	0.03774	4933408B17Rik		ENSMUSG00000038453	19.5691	45.2141	1.022	0.0022954	0.0050288	Srcin1
5727.85	2720.65	-1.0721	9.3613e-167	6.9161e-165	Galnt6		ENSMUSG00000061175	186.982	385.374	1.0219	5.8036e-17	3.1868e-16	Fnip2
1645.06	779.993	-1.0709	1.6226e-58	2.7948e-57	Arhgap15		ENSMUSG00000071516	88.6259	183.556	1.0208	2.3845e-09	8.8359e-09	Hist1h2ai
887.906	420.388	-1.0702	2.4253e-37	2.5857e-36	Gas2l3		ENSMUSG00000032171	1169.96	2378.51	1.0199	8.2634e-73	1.8537e-71	Pin1
10.9032	2.62674	-1.0699	0.024941	0.046214	RP23-260J19.3		ENSMUSG00000050410	906.153	1841.43	1.0199	7.8847e-65	1.539e-63	Tcf19
14.6195	4.83477	-1.0694	0.016361	0.031268	Gm13351		ENSMUSG00000068373	22.4597	49.6582	1.0198	0.00083511	0.0019444	D430041D05Rik
307.822	144.257	-1.0682	1.3465e-15	6.9839e-15	Wars2		ENSMUSG00000031562	367.241	749.753	1.0192	1.3611e-31	1.2441e-30	Dctd
43.2549	18.5296	-1.068	0.0007992	0.0018637	Muc1		ENSMUSG00000078713	1271.85	2583.98	1.0188	1.4814e-77	3.6533e-76	Tomm5
672.881	316.971	-1.0675	4.2876e-24	3.134e-23	Maff		ENSMUSG00000030055	766.662	1558.72	1.018	2.2013e-54	3.4767e-53	Rab43
25.8883	10.1739	-1.0669	0.0066711	0.013647	A430110L20Rik		ENSMUSG00000040434	13.1265	30.625	1.0168	0.0048553	0.010151	Gyltl1b
1404.02	668.116	-1.0668	1.4602e-60	2.6398e-59	Dhrs1		ENSMUSG00000082208	0.332844	4.68424	1.0165	0.025967	0.047942	Gm15379
12.0741	3.65549	-1.0667	0.020986	0.039346	3830408C21Rik		ENSMUSG00000054871	65.5608	137.226	1.0159	9.1865e-07	2.8265e-06	Tmem158
3371.96	1607.28	-1.0653	2.8699e-115	1.2334e-113	Sp100		ENSMUSG00000028851	3722.1	7535.47	1.0157	7.4207e-142	4.2119e-140	Nudc
9.15209	2.20242	-1.0649	0.025896	0.047824	E130116L18Rik		ENSMUSG00000045257	25.0051	54.4929	1.0153	0.00051716	0.001232	Morn2
15.5104	5.28229	-1.0645	0.01598	0.030596	1700003F12Rik		ENSMUSG00000058809	50.1174	105.79	1.0146	2.9102e-06	8.6274e-06	Gm12141
113.353	52.1792	-1.0633	4.734e-07	1.4901e-06	Hhat		ENSMUSG00000025425	0	4.09181	1.0145	0.019621	0.03704	St8sia5
5.14567	0.279408	-1.0632	0.019021	0.03599	1700109K24Rik		ENSMUSG00000031757	0	4.09181	1.0145	0.019621	0.03704	Mt4
24.3722	9.49099	-1.0629	0.0067068	0.01371	Oas2		ENSMUSG00000049551	6.74503	17.6634	1.0145	0.016658	0.031795	Fzd9
19.0773	7.07081	-1.0621	0.010765	0.021278	Gm17705		ENSMUSG00000036376	434.425	881.131	1.0143	2.6388e-34	2.6196e-33	Abt1
263.052	124.176	-1.0616	1.4105e-13	6.6258e-13	Nudt8		ENSMUSG00000033083	189.217	387.24	1.0138	3.8765e-15	1.9718e-14	Tbc1d4
327.166	154.515	-1.0615	7.6508e-16	4.0032e-15	Setbp1		ENSMUSG00000053719	0	4.0862	1.0138	0.019684	0.037136	Klk1b26
51.2678	22.4309	-1.0615	0.0003166	0.00077067	Gm17641		ENSMUSG00000032547	225.573	459.374	1.0137	1.8247e-18	1.0672e-17	Ryk
1335.6	637.642	-1.0613	5.3663e-48	7.3974e-47	Zer1		ENSMUSG00000031871	6.4979	17.3448	1.0135	0.019322	0.036521	Cdh5
9.93634	2.7052	-1.0602	0.024821	0.04601	Gm11575		ENSMUSG00000060981	33.3932	72.6247	1.0127	0.00025033	0.00061503	Hist1h4h
542.284	257.1	-1.06	3.7866e-19	2.2841e-18	Bckdha		ENSMUSG00000061603	7.33601	19.1285	1.0122	0.015666	0.030059	Akap6
239.307	112.233	-1.0598	2.2383e-12	9.93e-12	Mapre3		ENSMUSG00000053559	28.7862	61.9824	1.012	0.00024572	0.00060395	Smagp
881.256	421.078	-1.0585	6.5913e-38	7.1465e-37	Crocc		ENSMUSG00000096141	19.3134	43.135	1.012	0.0013815	0.0031218	Dnah7a
33.2989	13.5932	-1.0584	0.0034953	0.007468	Myo3b		ENSMUSG00000019982	214.098	436.335	1.0119	2.1409e-19	1.3042e-18	Myb
160.457	74.5701	-1.0556	1.3506e-08	4.7375e-08	Cd300lf		ENSMUSG00000024232	38.885	83.158	1.0117	4.4051e-05	0.00011725	Bambi
10.4956	2.78365	-1.0554	0.02624	0.0484	Fcor		ENSMUSG00000001305	667.91	1351.66	1.0105	2.2325e-41	2.6329e-40	Rrp15
5721.72	2750.13	-1.0547	4.0115e-129	1.965e-127	Sash3		ENSMUSG00000040852	0.332844	4.6114	1.0096	0.026866	0.049433	Plekhh2
39.5595	17.0598	-1.0546	0.0011213	0.0025632	Gm6225		ENSMUSG00000031976	1036.73	2093.47	1.0093	1.4778e-70	3.1872e-69	Urb2
10.5042	3.04064	-1.054	0.024608	0.045645	Tnfsf15		ENSMUSG00000063953	10.2142	24.9471	1.0091	0.0098998	0.01971	Amd2
153.4	70.921	-1.0538	2.6816e-07	8.5859e-07	Ociad2		ENSMUSG00000095737	0	4.03577	1.0082	0.020208	0.038019	Igkv11-125
5.7672	0.654079	-1.0538	0.023708	0.044076	Robo3		ENSMUSG00000068566	91.269	187.57	1.0081	3.191e-09	1.1741e-08	Myadm
2340.88	1124.61	-1.0534	8.38e-91	2.4971e-89	Tiam1		ENSMUSG00000030592	35.371	74.9288	1.0079	7.9957e-05	0.00020775	Ryr1
53.5244	23.5725	-1.0533	0.00050966	0.001215	2210013O21Rik		ENSMUSG00000034259	322.852	653.856	1.0076	1.1231e-27	9.1732e-27	Exosc4
1970.07	946.561	-1.0529	1.3246e-64	2.577e-63	Zkscan3		ENSMUSG00000028385	253.146	513.162	1.0072	1.0303e-19	6.376e-19	Snx30
118.024	54.5202	-1.0528	4.11e-07	1.2978e-06	Frat1		ENSMUSG00000076522	5.44536	15.8405	1.0062	0.025843	0.047737	Igkv16-104
165.548	77.3426	-1.0524	7.3476e-09	2.6305e-08	Isoc2b		ENSMUSG00000057729	9.28051	22.5702	1.0058	0.01138	0.022378	Prtn3
1101.42	528.581	-1.0518	6.3309e-43	7.7847e-42	Sec23a		ENSMUSG00000073600	29.219	63.5084	1.0047	0.00056658	0.0013422	Prob1
129.355	60.0154	-1.0514	2.0731e-07	6.699e-07	Ift43		ENSMUSG00000046994	607.894	1222.92	1.0043	1.9091e-47	2.5957e-46	Mars2
1226.77	590.217	-1.0513	1.0941e-49	1.5839e-48	Hcfc2		ENSMUSG00000040620	652.712	1315.24	1.0038	1.6812e-48	2.3465e-47	Dhx33
192.948	90.9437	-1.0511	1.5234e-10	6.0906e-10	Tmtc2		ENSMUSG00000024642	182.63	370.67	1.0033	2.9381e-16	1.5644e-15	Tle4
16.4671	5.88593	-1.0506	0.01565	0.030032	B230369F24Rik		ENSMUSG00000020483	3030.15	6080.69	1.0029	4.5586e-150	2.8498e-148	Dynll2
5874.76	2834.51	-1.0502	5.4513e-160	3.7486e-158	Plcg1		ENSMUSG00000039217	6.65932	17.7426	1.0028	0.019617	0.03704	Il18
37.9797	16.047	-1.0498	0.0019638	0.0043496	Trav16		ENSMUSG00000034361	66.5099	137.444	1.0025	1.4077e-07	4.6121e-07	Cpne2
2721.97	1311.97	-1.0495	8.763e-97	2.8642e-95	Triobp		ENSMUSG00000020739	2057.7	4130.66	1.0022	8.223e-107	3.1148e-105	Nup85
17.1648	6.27181	-1.0495	0.014154	0.027381	Gm3086		ENSMUSG00000054252	19.5288	43.3431	1.0022	0.0017689	0.003944	Fgfr3
4.17884	0	-1.0491	0.015682	0.03008	Aox4		ENSMUSG00000047649	356.588	719.912	1.0019	1.9612e-26	1.5467e-25	Cd3eap
3722.13	1796.44	-1.0483	1.9466e-119	8.7006e-118	Klhl6		ENSMUSG00000041488	72.8918	150.427	1.0017	5.3169e-07	1.6666e-06	Stx3
509.757	244.51	-1.0476	2.7716e-23	1.9664e-22	Snx14		ENSMUSG00000030878	344.741	694.258	1.0007	1.2993e-27	1.0588e-26	Cdr2
2150.47	1037.37	-1.0475	5.7676e-66	1.1522e-64	Pitpnc1		ENSMUSG00000036098	31.8698	67.713	1.0003	0.00013733	0.00034798	Myrf
116.373	54.0174	-1.0465	5.4044e-07	1.6934e-06	B230217C12Rik		ENSMUSG00000039831	75.6731	155.091	1.0003	3.9379e-08	1.339e-07	Arhgap29
15874.5	7683.4	-1.0451	1.6468e-195	1.5745e-193	Hk1		ENSMUSG00000039395	140.713	285.896	1.0001	3.8449e-12	1.6841e-11	Mreg
4.64025	0.335445	-1.0447	0.021899	0.040913	Gm26863		ENSMUSG00000029070	18.1975	40.6524	0.9998	0.0030261	0.0065287	Mxra8
22.7179	9.03304	-1.0444	0.0078795	0.015936	Gm9670		ENSMUSG00000082209	17.4855	39.4922	0.99916	0.0035596	0.0075927	Eif4a-ps4
426.427	204.823	-1.0443	1.8758e-20	1.2003e-19	Iqcb1		ENSMUSG00000010047	174.788	355.08	0.99901	9.8892e-15	4.9223e-14	Hyal2
504.607	242.727	-1.0441	1.2145e-23	8.7559e-23	Setd4		ENSMUSG00000046572	141.893	288.334	0.99891	8.879e-13	4.0251e-12	Zfp518b
252.346	120.425	-1.0441	1.6387e-12	7.3265e-12	Gm14326		ENSMUSG00000044390	46.608	97.8159	0.99822	3.3256e-05	8.9639e-05	Tigd3
6536.32	3167.19	-1.0436	3.1177e-189	2.8011e-187	Me2		ENSMUSG00000040389	195.738	394.871	0.99786	7.2491e-18	4.1355e-17	Wdr47
4.5974	0.318634	-1.0436	0.021899	0.040913	Gm15234		ENSMUSG00000039768	1410.52	2824.01	0.99765	2.6781e-92	8.1708e-91	Dnajc11
22.139	8.43422	-1.0436	0.01038	0.020587	RP23-189P1.2		ENSMUSG00000031785	51.3083	106.923	0.99741	1.5313e-05	4.2638e-05	Gpr56
77.1782	34.9409	-1.0432	9.6164e-05	0.00024749	Gm26514		ENSMUSG00000022704	338.484	680.396	0.99667	3.0386e-26	2.3786e-25	Qtrtd1
205.412	96.9065	-1.0422	1.6851e-09	6.3042e-09	Trim12a		ENSMUSG00000095105	9.32321	23.0465	0.9961	0.012649	0.02467	Edaradd
605.036	291.86	-1.0421	6.4853e-27	5.1856e-26	Zscan12		ENSMUSG00000033420	9.33551	23.085	0.99606	0.015125	0.029084	Antxr1
104.986	48.6847	-1.0415	2.9368e-06	8.7003e-06	9930022D16Rik		ENSMUSG00000022698	3751.28	7488.28	0.99552	4.9946e-185	4.2523e-183	Naa50
270.562	129.221	-1.041	8.1635e-14	3.8942e-13	Hyi		ENSMUSG00000020083	16.8648	37.8142	0.99384	0.0030396	0.0065563	2010107G23Rik
15.8211	5.39919	-1.0409	0.019496	0.036828	Gm17509		ENSMUSG00000039824	112.816	228.94	0.99373	9.7313e-11	3.9337e-10	Myl6b
1652.04	800.572	-1.0408	9.4212e-65	1.8369e-63	Pced1b		ENSMUSG00000037275	1549.78	3092.85	0.9932	3.4657e-94	1.0852e-92	Gemin5
32.8342	13.8966	-1.0386	0.003876	0.0082157	Slc6a19		ENSMUSG00000042155	38.1203	80.3463	0.99255	5.2377e-05	0.00013857	Klhl23
209.837	99.7238	-1.0382	4.5172e-10	1.7493e-09	Snx32		ENSMUSG00000028988	56.2309	115.95	0.99094	2.1014e-06	6.3007e-06	Ctnnbip1
26430	12862.9	-1.038	0	0	Pfkp		ENSMUSG00000087651	43.0385	89.658	0.98927	2.9348e-05	7.967e-05	1500009L16Rik
53.9634	24.3659	-1.0379	0.00034932	0.00084662	A330069E16Rik		ENSMUSG00000027086	272.83	544.74	0.98791	1.7488e-22	1.2081e-21	Fastkd1
22.1282	8.45742	-1.0374	0.012142	0.023755	Gm16170		ENSMUSG00000028845	0	4.16388	0.98771	0.021963	0.041016	Tekt2
164.875	78.1599	-1.037	7.3143e-09	2.6191e-08	Optn		ENSMUSG00000042724	51.6315	106.147	0.98632	9.4257e-06	2.6784e-05	Map3k9
12782.4	6226.84	-1.0362	2.4377e-216	2.7938e-214	H2-T23		ENSMUSG00000041608	18.2073	40.1791	0.98576	0.0029744	0.0064257	Entpd3
4.53254	0.279408	-1.0361	0.022314	0.041636	Fstl4		ENSMUSG00000028010	2027.69	4022.94	0.98555	2.018e-109	7.947e-108	Gar1
149.446	70.0252	-1.0359	1.7299e-07	5.6245e-07	Isg20		ENSMUSG00000020250	4064.59	8056.04	0.98546	7.0778e-162	4.9431e-160	Txnrd1
478.15	230.522	-1.0357	3.0052e-20	1.9074e-19	Wbp1		ENSMUSG00000014226	2062.29	4091.3	0.9851	1.7847e-89	5.1633e-88	Cacybp
890.018	431.57	-1.0349	2.1142e-35	2.1489e-34	AI837181		ENSMUSG00000087528	29.0112	61.7199	0.9847	0.00038526	0.00093057	9830144P21Rik
280.833	134.513	-1.0343	3.5684e-13	1.6511e-12	Trim14		ENSMUSG00000091405	17.0569	38.6924	0.9845	0.0047953	0.010036	Hist2h4
402.857	194.981	-1.0341	2.3634e-18	1.3755e-17	Degs2		ENSMUSG00000042817	52.3826	108.228	0.9842	7.4426e-06	2.1321e-05	Flt3
14.8006	5.26547	-1.034	0.018789	0.035586	Gm20511		ENSMUSG00000027556	0	3.94051	0.98352	0.022597	0.042143	Car1
16.9615	6.29422	-1.0338	0.016091	0.030799	Gm16124		ENSMUSG00000049439	424.127	842.444	0.98279	1.2356e-32	1.1603e-31	Cyp20a1
2297.84	1120.58	-1.0334	1.7367e-85	4.7047e-84	Cd37		ENSMUSG00000041057	2952.98	5842.32	0.98259	9.5714e-148	5.8405e-146	Wdr43
681.027	330.977	-1.0321	1.5486e-29	1.3324e-28	Atg9b		ENSMUSG00000056529	6.68132	17.0261	0.98076	0.020706	0.038866	Ptafr
14.0492	4.94684	-1.0321	0.019896	0.037484	Gm16439		ENSMUSG00000073902	287.286	571.04	0.97939	2.9303e-23	2.0773e-22	Gm1966
1480.65	720.157	-1.032	1.2205e-52	1.8683e-51	Tmem263		ENSMUSG00000028576	94.6597	191.298	0.97933	1.0492e-08	3.7072e-08	Ift74
30.2128	12.5765	-1.0317	0.0054708	0.011356	Orm2		ENSMUSG00000000384	1778.09	3508.47	0.97779	9.238e-102	3.2322e-100	Tbrg4
2512.93	1226.2	-1.0314	1.0359e-76	2.5028e-75	Akap9		ENSMUSG00000085965	13.4373	30.5121	0.97736	0.0078203	0.015831	2310016D23Rik
65.1025	29.7042	-1.0313	0.00026468	0.00064833	Lrrc29		ENSMUSG00000027424	313.059	619.714	0.9765	3.8196e-24	2.7942e-23	Mgme1
10321.7	5045.33	-1.031	1.2805e-205	1.3082e-203	Socs3		ENSMUSG00000074207	8.10826	20.363	0.97576	0.020576	0.038654	Adh1
5319.62	2602.09	-1.0296	2.4457e-147	1.4673e-145	Plekha2		ENSMUSG00000044317	24.0394	51.3978	0.97572	0.0010345	0.0023762	Gpr4
2700.43	1320.57	-1.0296	5.9804e-95	1.8925e-93	Dap		ENSMUSG00000015890	15.4576	34.4605	0.97542	0.0045712	0.0095893	Amdhd1
2852.21	1394.62	-1.0289	4.7967e-74	1.0995e-72	Pkn1		ENSMUSG00000096931	29.9364	62.8431	0.97533	0.00054005	0.0012826	Gm26656
1930.63	943.462	-1.0287	1.9644e-67	4.037e-66	Pfkm		ENSMUSG00000041774	334.59	660.818	0.9748	1.4247e-26	1.1276e-25	Ydjc
45.531	20.2517	-1.0287	0.0011641	0.0026557	Etohd2		ENSMUSG00000070348	12.4068	29.0494	0.97402	0.010277	0.020408	Ccnd1
675.596	328.711	-1.0286	4.3889e-28	3.6278e-27	Zfp12		ENSMUSG00000010154	23.7627	51.301	0.97344	0.0022323	0.0048984	Spire2
32.2442	13.8406	-1.0286	0.0038273	0.0081249	Gm20612		ENSMUSG00000054702	640.898	1263.69	0.97314	9.1013e-44	1.1451e-42	Ap1s3
357.286	172.618	-1.0284	8.5267e-17	4.6464e-16	Dapk1		ENSMUSG00000074272	34.5864	71.7208	0.9703	0.00015397	0.00038799	Ceacam1
851.163	415.745	-1.0278	3.8329e-36	3.9681e-35	Thra		ENSMUSG00000043419	40.0306	82.6129	0.96955	9.8678e-05	0.00025363	Chd3os
123.398	58.4678	-1.0277	2.8281e-07	9.0372e-07	Efcab11		ENSMUSG00000040681	3585.58	7025.13	0.96867	1.281e-155	8.4516e-154	Hmgn1
500.787	243.478	-1.0265	6.1821e-22	4.1693e-21	Bag2		ENSMUSG00000031503	6.8846	17.685	0.96769	0.02684	0.049389	Col4a2
2061.36	1008.84	-1.0258	1.2353e-56	2.0488e-55	Zfp36		ENSMUSG00000029557	107.329	213.81	0.96746	4.5584e-10	1.7644e-09	Ftsj2
19.0124	7.26055	-1.0258	0.0136	0.026398	A930038B10Rik		ENSMUSG00000039067	2710.53	5307.83	0.96741	7.8827e-127	3.7284e-125	Psmd7
974.985	476.207	-1.0254	2.8587e-40	3.2763e-39	Pan2		ENSMUSG00000023905	94.0822	187.974	0.96716	5.7688e-09	2.0858e-08	Tnfrsf12a
256.45	122.986	-1.0253	5.223e-11	2.1408e-10	4930539E08Rik		ENSMUSG00000062937	1006.79	1972.35	0.96666	6.9379e-65	1.3571e-63	Mtap
160.625	75.8574	-1.0251	1.3359e-06	4.0619e-06	Bbs5		ENSMUSG00000024037	730.162	1432.37	0.96664	2.8928e-50	4.222e-49	Wdr4
155.122	74.253	-1.025	2.2245e-08	7.6929e-08	Prrg1		ENSMUSG00000010609	711.186	1393.41	0.96621	2.2364e-49	3.209e-48	Psen2
61.6667	28.1551	-1.0243	0.00023407	0.00057691	Rapgef3		ENSMUSG00000044562	18.6026	40.7036	0.96589	0.0039268	0.0083174	Rasip1
26.4036	10.9	-1.0236	0.0071428	0.014549	Gm12592		ENSMUSG00000044629	9.73306	23.7719	0.96584	0.019052	0.036041	Cnrip1
986.957	483.216	-1.0233	9.1709e-37	9.6451e-36	Ulk3		ENSMUSG00000040276	291.859	574.912	0.96563	8.9769e-23	6.2793e-22	Pacsin1
1622.98	796.223	-1.0226	1.8192e-59	3.1919e-58	St3gal4		ENSMUSG00000049717	168.057	333.21	0.9655	8.4704e-14	4.0385e-13	Lig4
32.4695	13.9351	-1.0221	0.0037697	0.0080167	2010005H15Rik		ENSMUSG00000004768	150.455	298.419	0.96536	3.5575e-12	1.5601e-11	Rab23
390.363	190.008	-1.0215	4.9714e-18	2.8507e-17	Ap5b1		ENSMUSG00000044149	330.776	649.072	0.96421	2.7469e-26	2.155e-25	Nkrf
6198.1	3049.5	-1.0208	4.9368e-129	2.4051e-127	Zmiz1		ENSMUSG00000033809	305.867	603.535	0.96416	2.7176e-19	1.6482e-18	Alg3
6145.65	3024.33	-1.0206	1.0986e-140	6.0621e-139	Rnh1		ENSMUSG00000022442	155.899	308.386	0.96389	1.4475e-13	6.7964e-13	Ttll1
4.11398	0	-1.0205	0.017913	0.034045	Sectm1a		ENSMUSG00000041323	24.8543	52.5259	0.9629	0.00096126	0.0022179	Ak7
777.233	380.861	-1.0199	7.4347e-34	7.2915e-33	Armcx3		ENSMUSG00000030127	1075.48	2103.58	0.96283	3.3475e-62	6.2278e-61	Cops7a
75.4247	35.0938	-1.0199	0.00013235	0.00033583	Samd11		ENSMUSG00000045005	123.837	246.737	0.96264	3.393e-10	1.3245e-09	Fzd5
2119.36	1043.59	-1.0198	3.7523e-79	9.4756e-78	Parp9		ENSMUSG00000001120	77.7899	155.422	0.96135	1.1559e-07	3.8066e-07	Pcbp3
848.317	416.073	-1.0186	1.3739e-31	1.2552e-30	Snapin		ENSMUSG00000099413	684.044	1334.97	0.96129	4.9014e-40	5.5817e-39	RP23-273G4.1
830.221	408.131	-1.0176	7.3442e-30	6.3927e-29	Ccdc109b		ENSMUSG00000079470	524.614	1026.28	0.96122	3.2704e-38	3.5719e-37	Utp14b
37.8634	16.1359	-1.0165	0.0037769	0.0080285	Cerkl		ENSMUSG00000022892	104.716	207.829	0.96098	9.0002e-10	3.423e-09	App
40.5273	18.0044	-1.0163	0.001817	0.004042	Cpt1c		ENSMUSG00000021556	402.268	788.763	0.96084	1.064e-22	7.4193e-22	Golm1
269.68	131.164	-1.0162	5.6374e-11	2.3059e-10	Gm16008		ENSMUSG00000035735	19.1188	41.4081	0.96059	0.0028605	0.0061924	Dagla
3.86685	0	-1.0161	0.018447	0.034979	Igfbp5		ENSMUSG00000028431	1109.13	2165.5	0.96039	7.0213e-66	1.401e-64	Ikbkap
326.586	158.783	-1.0161	6.7788e-15	3.4112e-14	Bcl2l14		ENSMUSG00000019814	942.832	1841.17	0.96011	8.9325e-58	1.5195e-56	Ltv1
8509.12	4204.01	-1.0155	1.7379e-177	1.3933e-175	Slc2a1		ENSMUSG00000028391	39.6891	81.3447	0.96	0.00010711	0.00027417	Wdr31
88.3247	41.7603	-1.0155	1.0275e-05	2.9099e-05	Lrrc51		ENSMUSG00000027478	343.83	671.521	0.95951	2.4258e-25	1.8409e-24	Dnmt3b
3790.2	1872.67	-1.0146	1.0526e-112	4.3766e-111	Kmt2e		ENSMUSG00000048376	784.925	1530.2	0.95948	8.9316e-53	1.3742e-51	F2r
24.4898	9.65988	-1.0138	0.014866	0.028635	4930412M03Rik		ENSMUSG00000024999	656.801	1282.93	0.95939	1.164e-44	1.4907e-43	Noc3l
521.73	255.785	-1.0131	5.0722e-22	3.4325e-21	Prdm10		ENSMUSG00000000916	369.24	724.443	0.95905	1.3975e-22	9.6917e-22	Nsun5
1559.46	769.423	-1.0129	7.7234e-56	1.2657e-54	Zfp52		ENSMUSG00000050930	41.7546	85.3356	0.95721	0.00015037	0.00037914	Map10
2568.81	1270.56	-1.0119	1.2519e-90	3.6995e-89	Spred2		ENSMUSG00000084894	10.5152	24.3323	0.95685	0.012868	0.025064	Gm13834
77.6371	36.4724	-1.0117	4.052e-05	0.00010829	Sh3yl1		ENSMUSG00000098985	10.8689	25.2546	0.9566	0.013684	0.026544	Gm27219
12191.4	6040.48	-1.0117	4.0401e-201	4.0129e-199	Fosl2		ENSMUSG00000060600	465.281	905.776	0.95635	2.3896e-33	2.2933e-32	Eno3
62.3092	28.8876	-1.0109	0.00021665	0.0005362	Rps6-ps3		ENSMUSG00000029480	924.447	1798.33	0.95633	1.3356e-59	2.348e-58	Dhx37
984.015	486.014	-1.0104	5.9582e-40	6.7593e-39	Senp7		ENSMUSG00000037601	607.29	1185.97	0.95627	6.9577e-34	6.835e-33	Nme1
18430.8	9141.23	-1.0101	1.0596e-224	1.2888e-222	Jak2		ENSMUSG00000021392	703.317	1369.5	0.95601	8.7215e-49	1.2288e-47	Nol8
41.7843	18.6025	-1.0097	0.0018322	0.0040734	Inca1		ENSMUSG00000027324	223.124	436.722	0.95578	1.7622e-17	9.8859e-17	Rpusd2
4.00642	0	-1.0093	0.018962	0.035883	Cacna1f		ENSMUSG00000023979	16.7439	36.8303	0.95568	0.0068973	0.014082	Guca1b
480.333	236.729	-1.0081	3.9752e-18	2.2875e-17	B4galt7		ENSMUSG00000037860	300.128	585.344	0.95568	1.7431e-21	1.1581e-20	Aim2
197.614	96.5014	-1.0077	6.7208e-10	2.5747e-09	Six5		ENSMUSG00000026657	36.2626	74.9527	0.95545	0.00021719	0.0005373	Frmd4a
2378.28	1179.43	-1.0073	7.4536e-79	1.8743e-77	Slc25a1		ENSMUSG00000069309	13.1045	29.1334	0.95502	0.0081388	0.016433	Hist1h2an
1821.31	903.232	-1.007	1.6682e-63	3.1797e-62	Epm2aip1		ENSMUSG00000032540	121.682	240.533	0.95497	8.1548e-10	3.1048e-09	Abhd5
142.443	68.524	-1.0069	6.6846e-07	2.0792e-06	Gm11714		ENSMUSG00000067722	433.964	846.087	0.95443	8.0813e-32	7.4362e-31	BC003965
99.5214	47.0923	-1.0062	1.9313e-05	5.3288e-05	Kantr		ENSMUSG00000028772	633.541	1231.4	0.95291	3.4958e-33	3.3352e-32	Zcchc17
1443.91	717.682	-1.0039	2.8889e-49	4.1287e-48	Cep97		ENSMUSG00000057497	849.198	1646.37	0.95189	2.7044e-50	3.9587e-49	Fam136a
16.0572	6.04844	-1.0039	0.021519	0.040274	9330198N18Rik		ENSMUSG00000055491	1863.68	3614.69	0.95176	8.132e-87	2.2577e-85	Pprc1
1006.07	499.625	-1.0038	9.5321e-36	9.7889e-35	Ppm1j		ENSMUSG00000030888	707.875	1375.34	0.95131	1.1062e-43	1.386e-42	Rrp8
2374.71	1181.27	-1.0036	4.5917e-76	1.0917e-74	Fam168a		ENSMUSG00000030789	16.2078	35.1931	0.95111	0.0049048	0.010244	Itgax
1502.52	745.665	-1.0032	2.8928e-45	3.7725e-44	Tnks		ENSMUSG00000028633	1613.72	3124.83	0.95105	2.392e-92	7.323e-91	Ctps
69.1078	32.6104	-1.0022	0.00010999	0.00028137	Gpr137b-ps		ENSMUSG00000021257	163.698	320.448	0.95028	1.315e-13	6.1856e-13	Angel1
33.1389	14.0239	-1.002	0.0066106	0.013535	Slc4a3		ENSMUSG00000078532	117.685	231.677	0.9501	6.4657e-09	2.3255e-08	Nkain1
1870.58	931.754	-1.0019	8.7497e-59	1.5203e-57	Gzf1		ENSMUSG00000029651	18.6687	39.8373	0.94968	0.0042711	0.0089998	Mtus2
5460.11	2724.98	-1.0018	3.6314e-139	1.9556e-137	Ubr2		ENSMUSG00000051502	34.3624	70.026	0.9492	0.00026242	0.00064325	Ufsp1
139.896	67.8867	-1.0009	1.0991e-07	3.6235e-07	Aldh6a1		ENSMUSG00000017499	1220.41	2362.59	0.94897	1.0638e-64	2.072e-63	Cdc6
2953.53	1472.27	-1.0006	2.6407e-89	7.6027e-88	Lamc1		ENSMUSG00000030060	280.212	545.964	0.94856	3.3221e-20	2.1055e-19	Hmces
2997.51	1496.6	-0.99995	5.0854e-76	1.2075e-74	Gpm6b		ENSMUSG00000028318	471.609	913.402	0.94831	1.5994e-33	1.5441e-32	Polr1e
911.396	452.415	-0.99928	6.8394e-33	6.4631e-32	Mfsd4		ENSMUSG00000003585	67.916	135.288	0.94824	8.4246e-07	2.6028e-06	Sec14l2
16.1883	5.96999	-0.99819	0.023393	0.043521	Traj12		ENSMUSG00000026520	1346.48	2604.32	0.94802	4.9487e-75	1.152e-73	Pycr2
284.884	140.334	-0.99813	3.3759e-13	1.5629e-12	Fgf11		ENSMUSG00000051159	8.0457	19.8979	0.94799	0.026239	0.0484	Cited1
1677.1	835.254	-0.99778	1.3501e-44	1.7229e-43	Slc5a3		ENSMUSG00000034872	17.4548	37.4627	0.94769	0.0044921	0.0094377	Gipc3
309.005	152.889	-0.99708	3.3008e-14	1.6072e-13	Coq10a		ENSMUSG00000027811	231.889	450.836	0.94713	1.5576e-16	8.3958e-16	4930579G24Rik
18.8191	7.50151	-0.99561	0.016312	0.031182	Gm17194		ENSMUSG00000059970	142.635	278.72	0.94705	5.6427e-11	2.3065e-10	Hspa2
227.14	111.347	-0.9947	6.2228e-09	2.2426e-08	Serhl		ENSMUSG00000059708	112.214	219.987	0.94561	5.7223e-10	2.2019e-09	Akap17b
54.1165	24.6958	-0.99451	0.0015774	0.0035397	Gm4876		ENSMUSG00000042320	24.6732	51.8445	0.94527	0.0020225	0.004473	Prox2
89.4285	42.878	-0.99399	2.1626e-05	5.9401e-05	A430046D13Rik		ENSMUSG00000047757	175.873	343.409	0.94506	3.6238e-13	1.6759e-12	Fancb
42.2234	19.3294	-0.9931	0.0016273	0.0036445	Fbxw10		ENSMUSG00000000078	2488.85	4797.43	0.94488	2.2798e-134	1.1646e-132	Klf6
18.6356	7.4847	-0.99307	0.016234	0.031045	Rln3		ENSMUSG00000032359	58.3039	115.862	0.94488	3.4187e-06	1.0081e-05	Ctsh
3290.21	1650.8	-0.9925	1.014e-102	3.59e-101	Cdkn2d		ENSMUSG00000028601	56.9481	113.548	0.94429	5.8601e-06	1.6929e-05	Echdc2
2106.48	1054.92	-0.99242	1.7577e-54	2.786e-53	Cdk6		ENSMUSG00000058927	38.1083	77.3321	0.94423	0.00020126	0.00050033	Gm10053
276.555	136.657	-0.99238	1.444e-11	6.1105e-11	Rbbp9		ENSMUSG00000021127	1130.36	2182.24	0.94414	5.7526e-62	1.0658e-60	Zfp36l1
859.156	429.554	-0.99195	1.3871e-33	1.3434e-32	1600012H06Rik		ENSMUSG00000032806	83.0307	164.391	0.94388	2.9891e-07	9.5347e-07	Slc10a3
13261	6663.88	-0.99166	8.2442e-211	8.6704e-209	Jak3		ENSMUSG00000024885	19.2707	40.8052	0.94341	0.003546	0.0075682	Aldh3b1
105.318	50.7878	-0.99141	5.8471e-06	1.6897e-05	Plcd4		ENSMUSG00000035772	649.818	1254.22	0.94328	1.0635e-42	1.2978e-41	Mrps2
1105.56	554.077	-0.99091	7.9837e-42	9.516e-41	Parp11		ENSMUSG00000001029	176.91	345.372	0.94316	6.798e-11	2.7667e-10	Icam2
3.84485	0	-0.9904	0.020713	0.038875	Cstad		ENSMUSG00000024360	6052.82	11651	0.94294	2.1615e-145	1.2629e-143	Etf1
1189.06	596.17	-0.99038	1.3057e-44	1.6699e-43	Uhrf1bp1		ENSMUSG00000022945	779.172	1505.3	0.94292	2.9337e-39	3.2742e-38	Chaf1b
91.5161	44.2485	-0.9894	1.358e-05	3.7992e-05	Fibcd1		ENSMUSG00000025742	1345.42	2591.36	0.94234	6.2784e-60	1.1192e-58	Prps2
304.534	151.106	-0.98922	1.1917e-12	5.3654e-12	Lyrm5		ENSMUSG00000096986	13.8118	31.7289	0.94174	0.014065	0.027221	4930509E16Rik
1982.89	995.024	-0.98882	1.59e-58	2.7414e-57	Fam169b		ENSMUSG00000083012	298.243	577.917	0.94169	1.6896e-19	1.036e-18	Fam220a
147.465	72.2124	-0.98867	6.7388e-08	2.2503e-07	Lrrc8a		ENSMUSG00000025153	7489.61	14399.9	0.94159	3.9365e-150	2.4695e-148	Fasn
15.962	5.89714	-0.98855	0.024783	0.045945	Gm16093		ENSMUSG00000036860	350.376	677.213	0.94158	9.3322e-25	6.9637e-24	Mrpl55
1760.57	883.997	-0.9885	2.3763e-58	4.0773e-57	Tnip2		ENSMUSG00000054074	28.1522	58.15	0.94123	0.00088804	0.0020582	Skida1
41.1382	18.7986	-0.98833	0.0021036	0.0046346	Gm16794		ENSMUSG00000046432	880.873	1696.55	0.94092	7.83e-56	1.282e-54	Ngfrap1
14.103	5.22625	-0.98666	0.025303	0.046837	Slc25a43		ENSMUSG00000074500	18.0765	38.7293	0.94075	0.005882	0.012149	Zfp558
872.484	438.076	-0.98586	7.9024e-35	7.9241e-34	Pqlc3		ENSMUSG00000036819	258.792	500.006	0.94053	2.0296e-19	1.2372e-18	Jmjd4
159.682	78.4705	-0.98481	4.8141e-07	1.5145e-06	Mss51		ENSMUSG00000017929	2875.06	5522.52	0.9403	2.5956e-101	9.0109e-100	B4galt5
406.009	203.077	-0.98444	2.0568e-17	1.1503e-16	Gnpda2		ENSMUSG00000029322	1736.73	3335.9	0.93919	8.4204e-72	1.854e-70	Plac8
18.2822	6.89227	-0.98415	0.024137	0.044836	Tro		ENSMUSG00000028047	42.8134	86.1202	0.93868	0.00011984	0.00030539	Thbs3
1307.38	657.92	-0.98403	9.0231e-45	1.1631e-43	Sap30		ENSMUSG00000028212	432.015	830.997	0.93795	1.2389e-30	1.1042e-29	Ccne2
1976.02	994.968	-0.98309	3.3269e-52	5.0451e-51	Zmynd11		ENSMUSG00000040648	883.735	1696.63	0.9376	6.4812e-56	1.0651e-54	Ppip5k2
25.3475	10.7879	-0.98301	0.010924	0.02157	Rpl30-ps10		ENSMUSG00000019970	117.188	228.493	0.93751	4.8702e-10	1.8827e-09	Sgk1
386.977	193.665	-0.98216	8.3701e-17	4.5653e-16	4930402H24Rik		ENSMUSG00000024712	742.029	1426.7	0.93746	1.9292e-42	2.3432e-41	Rfk
382.331	191.114	-0.98126	8.916e-16	4.6516e-15	AB124611		ENSMUSG00000055884	600.11	1151.93	0.93708	3.1814e-39	3.5462e-38	Fancm
117.919	57.7473	-0.98119	1.7465e-06	5.2693e-06	Colq		ENSMUSG00000020275	959.992	1840.68	0.93589	7.8857e-60	1.3945e-58	Rel
22.0303	8.89855	-0.98064	0.016561	0.031628	Nxf2		ENSMUSG00000031931	309.071	595.053	0.93529	4.878e-23	3.4322e-22	Ankrd49
33.6319	14.879	-0.98059	0.0048805	0.010198	Gm9790		ENSMUSG00000026879	2457.68	4707.4	0.93511	9.3731e-100	3.1739e-98	Gsn
74.9855	35.8247	-0.9805	0.00017687	0.00044277	A230072C01Rik		ENSMUSG00000020937	30.2681	61.8719	0.93504	0.0010183	0.0023411	Plcd3
806.817	406.417	-0.97996	8.8234e-31	7.8838e-30	B630005N14Rik		ENSMUSG00000039804	905.684	1734.67	0.93445	1.417e-55	2.3158e-54	Ncoa5
27.7228	12.1185	-0.97983	0.007486	0.015201	Traj3		ENSMUSG00000030942	1381.68	2645.94	0.93415	1.3416e-73	3.0478e-72	Thumpd1
57.2711	27.2056	-0.97982	0.00047939	0.001146	Trav9-4		ENSMUSG00000025995	1400.81	2681.23	0.93408	3.3578e-77	8.2127e-76	Wdr75
50.5274	23.4813	-0.97943	0.00091348	0.002115	Gm15417		ENSMUSG00000027534	78.453	154.404	0.93391	3.3598e-07	1.0673e-06	Snx16
6942.09	3515.75	-0.97912	5.0435e-95	1.6017e-93	Ccnl2		ENSMUSG00000090101	10.4503	24.4308	0.93381	0.021664	0.040512	Snhg9
1418.37	717.265	-0.97837	8.2961e-43	1.0159e-41	S1pr4		ENSMUSG00000028833	943.012	1807.74	0.93376	1.4567e-50	2.1453e-49	Ncdn
702.345	354.721	-0.97818	4.9273e-29	4.1752e-28	Ulk2		ENSMUSG00000037386	8.23897	20.0107	0.93364	0.025976	0.047954	Rims2
1081.94	547.171	-0.97787	1.0249e-41	1.2168e-40	Hbp1		ENSMUSG00000044986	46.1661	91.9885	0.93319	4.8843e-05	0.0001296	Tst
1897.1	959.37	-0.97772	1.4754e-48	2.0641e-47	Sfi1		ENSMUSG00000027698	280.806	539.401	0.93267	2.6053e-20	1.657e-19	Nceh1
2514.71	1276.54	-0.97671	2.1948e-80	5.6463e-79	Kdm4a		ENSMUSG00000063317	727.646	1392.58	0.93165	1.3175e-44	1.6837e-43	Usp31
23946.9	9960.2	-0.97633	0.015208	0.029237	Malat1		ENSMUSG00000044006	11.8587	26.5003	0.93073	0.013556	0.026324	Cilp2
4847.15	2459.64	-0.97584	3.1073e-92	9.4644e-91	Ndufv3		ENSMUSG00000021250	167.457	322.983	0.93047	2.3909e-13	1.1126e-12	Fos
1216.43	615.764	-0.97531	2.6129e-43	3.2397e-42	Ralgapa2		ENSMUSG00000043807	9.27065	21.3741	0.93041	0.021545	0.040319	Ly6g5b
3757.65	1907.63	-0.9751	9.7526e-97	3.1819e-95	Golga7		ENSMUSG00000028741	1547.68	2957.07	0.92998	1.4986e-68	3.1449e-67	Mrto4
88.2808	42.7883	-0.97464	3.4738e-05	9.3438e-05	RP23-180L12.5		ENSMUSG00000024007	1752.44	3343.54	0.92976	2.108e-73	4.7646e-72	Ppil1
33.2352	14.9134	-0.97381	0.0057759	0.011944	RP23-281H4.5		ENSMUSG00000016256	3293.56	6278.01	0.92931	1.106e-113	4.6637e-112	Ctsz
67.3925	32.0452	-0.97371	0.00029536	0.00072053	Trav6-7-dv9		ENSMUSG00000021209	19.2474	41.6226	0.92919	0.0075069	0.015238	Ppp4r4
26.2419	11.2011	-0.97368	0.011091	0.021866	Uckl1os		ENSMUSG00000058446	2356.6	4489.83	0.92895	3.9812e-120	1.7929e-118	Znrf2
284.037	141.936	-0.97351	1.2562e-11	5.3401e-11	Cox17		ENSMUSG00000004937	1426.81	2722.17	0.92849	1.4499e-71	3.1808e-70	Sgta
660.315	333.817	-0.97333	2.1484e-26	1.6921e-25	Neu3		ENSMUSG00000050503	7.65785	18.452	0.92788	0.026746	0.049258	Fbxl22
477.815	241.119	-0.97308	1.1376e-19	7.033e-19	Amdhd2		ENSMUSG00000020307	2123.05	4047.34	0.92754	1.2679e-91	3.8098e-90	Cdc34
3610.06	1834.78	-0.97272	6.887e-93	2.1157e-91	Marf1		ENSMUSG00000083307	26.4233	53.9132	0.92752	0.0013973	0.0031548	AA414768
598.116	302.028	-0.97196	2.1304e-21	1.4097e-20	Dcaf6		ENSMUSG00000030365	227.528	436.476	0.92739	1.7519e-15	9.0553e-15	Clec2i
46.2727	21.3854	-0.97183	0.0018497	0.0041097	Trav12-3		ENSMUSG00000040253	719.705	1372.55	0.92727	4.9333e-46	6.5432e-45	Gbp7
1404.33	715.089	-0.97091	5.2121e-48	7.1903e-47	Ikzf4		ENSMUSG00000001056	2496.5	4754.25	0.92674	8.0615e-86	2.2039e-84	Nhp2
3398.15	1729.71	-0.97074	2.4792e-89	7.1492e-88	Med13l		ENSMUSG00000043541	28.8412	58.5743	0.92519	0.0011999	0.0027312	Casc1
187.539	92.938	-0.97063	5.8625e-08	1.9654e-07	Eps8l1		ENSMUSG00000048439	198.42	382.579	0.92512	5.5422e-13	2.5323e-12	Nupl2
149.626	74.4211	-0.97063	8.9101e-08	2.9533e-07	Mansc1		ENSMUSG00000029602	169.653	326.107	0.92475	2.6633e-12	1.1766e-11	Rasal1
4458.39	2272.34	-0.97016	3.2455e-104	1.1818e-102	Wsb1		ENSMUSG00000019797	228.232	436.099	0.9247	1.8291e-15	9.4408e-15	1700021F05Rik
225.686	112.848	-0.96975	2.9863e-10	1.1714e-09	Ccr2		ENSMUSG00000028948	1504.55	2865.17	0.92466	8.5011e-60	1.5019e-58	Nol9
3173.16	1617.35	-0.96915	3.1282e-76	7.4871e-75	Asxl2		ENSMUSG00000031861	206.722	395.977	0.92395	3.8788e-14	1.8789e-13	Lpar2
1708.61	869.911	-0.96901	1.3833e-43	1.7247e-42	Lgals3bp		ENSMUSG00000019872	108.271	209.42	0.92358	6.8312e-09	2.4515e-08	Smpdl3a
814.737	413.477	-0.96899	5.122e-29	4.334e-28	Fyco1		ENSMUSG00000021645	826.884	1574.76	0.92347	3.1928e-39	3.5567e-38	Smn1
226.998	113.805	-0.96856	1.6952e-09	6.3394e-09	Zfp358		ENSMUSG00000027889	1163.13	2210.41	0.92297	4.3227e-61	7.9268e-60	Ampd2
634.844	322.223	-0.96786	1.7695e-23	1.2634e-22	Naga		ENSMUSG00000016921	4015.73	7619.27	0.92248	2.1173e-154	1.3816e-152	Srsf6
768.78	391.39	-0.96685	2.1488e-30	1.9e-29	Asb3		ENSMUSG00000026675	489.548	931.038	0.9219	4.3673e-31	3.9277e-30	Hsd17b7
1532.04	781.888	-0.96667	1.2031e-56	1.9972e-55	Smurf2		ENSMUSG00000039474	108.138	208.811	0.92135	3.3245e-08	1.1367e-07	Wfs1
2599.9	1328.76	-0.9663	4.3658e-78	1.0871e-76	Map2k7		ENSMUSG00000078652	4446.61	8426.6	0.92125	2.5099e-185	2.1471e-183	Psme3
26.4111	11.2347	-0.96597	0.012607	0.024596	Gm7336		ENSMUSG00000014782	38.206	76.7237	0.92077	0.00040636	0.00097876	Plekhg4
435.835	220.622	-0.96576	6.2706e-18	3.5818e-17	Rras		ENSMUSG00000037331	10504.2	19903.1	0.92062	2.8101e-179	2.2837e-177	Larp1
22.7289	9.64229	-0.96559	0.014643	0.028224	AC148327.1		ENSMUSG00000046791	380.578	723.819	0.91955	1.3146e-25	1.007e-24	2410016O06Rik
38.5048	17.697	-0.96519	0.003718	0.0079154	Micall2		ENSMUSG00000055184	176.626	338.15	0.9194	2.6561e-13	1.2347e-12	Fam72a
120.804	59.9937	-0.96425	1.527e-06	4.6282e-06	Ube2e2		ENSMUSG00000024790	238.667	455.908	0.9193	5.1774e-15	2.6156e-14	Sac3d1
21.4523	8.96019	-0.96309	0.017604	0.033504	1700084C06Rik		ENSMUSG00000042087	12.6102	27.429	0.91877	0.013859	0.026841	4933440N22Rik
201.18	101.319	-0.96306	1.7039e-09	6.3706e-09	Fgfbp3		ENSMUSG00000035235	52.2429	103.401	0.91867	7.1942e-05	0.00018791	Trim13
579.96	294.994	-0.96262	1.3758e-20	8.8386e-20	Uckl1		ENSMUSG00000046441	236.549	451.119	0.91803	6.8269e-17	3.7418e-16	Cmtr2
133.314	65.9734	-0.96226	1.6292e-06	4.9263e-06	Ldlrad4		ENSMUSG00000009566	523.853	993.768	0.91783	2.1878e-33	2.1019e-32	Fpgs
385.565	195.895	-0.96174	7.4486e-17	4.0738e-16	Arhgef4		ENSMUSG00000037216	61.4805	121.052	0.9176	1.6499e-05	4.5787e-05	Lipt1
1875.5	961.336	-0.96168	2.2197e-64	4.2996e-63	Prrc1		ENSMUSG00000038587	226.45	432.367	0.91643	3.1428e-15	1.6087e-14	Akap12
56.8023	27.0759	-0.96117	0.0007454	0.0017427	4933433G15Rik		ENSMUSG00000024451	12.7728	28.015	0.91622	0.015461	0.029691	Arap3
2066.11	1059.8	-0.9609	1.2218e-57	2.0687e-56	Sav1		ENSMUSG00000037465	279.185	531.394	0.91619	4.6975e-19	2.8202e-18	Klf10
18.1205	7.38944	-0.96079	0.020841	0.039095	Actl10		ENSMUSG00000034903	230.455	439.448	0.91586	3.6709e-15	1.8699e-14	Cobll1
32.1389	14.0744	-0.96057	0.010355	0.020547	B3gat2		ENSMUSG00000073987	159.635	305.749	0.91565	2.7089e-11	1.1295e-10	Ggh
902.643	461.075	-0.96024	1.6946e-33	1.6342e-32	Slc35a1		ENSMUSG00000028680	837.136	1584.49	0.91433	1.0241e-44	1.3154e-43	Plk3
3595.58	1845.49	-0.95999	2.6777e-104	9.7704e-103	Camk4		ENSMUSG00000028884	1042.64	1968.58	0.91284	1.4496e-57	2.4473e-56	Rpa2
89.9048	44.1133	-0.95957	3.0494e-05	8.2605e-05	Kctd21		ENSMUSG00000007050	1058.89	1995.33	0.91193	3.8811e-53	6.013e-52	Lsm2
1268.32	649.733	-0.95853	4.973e-41	5.8189e-40	H2-Q5		ENSMUSG00000043683	826.377	1561.51	0.91184	9.2987e-43	1.1364e-41	Fem1a
331.677	168.813	-0.95843	6.4977e-14	3.117e-13	C330006A16Rik		ENSMUSG00000038160	464.806	880.047	0.91144	8.1668e-27	6.5185e-26	Atg5
2544.64	1307.98	-0.95823	2.265e-75	5.3145e-74	Creb3l2		ENSMUSG00000031367	189.718	360.762	0.91098	1.3592e-13	6.3882e-13	Ap1s2
15.596	6.1037	-0.95817	0.026422	0.048706	Htr6		ENSMUSG00000023032	354.267	671.756	0.91084	3.322e-21	2.186e-20	Slc4a8
693.363	354.414	-0.95781	8.905e-24	6.4485e-23	Neil3		ENSMUSG00000034889	1258.4	2373.05	0.91069	4.1283e-62	7.6725e-61	Cactin
2581.77	1327.07	-0.95772	2.6757e-75	6.2698e-74	Arid4a		ENSMUSG00000024873	166.34	315.496	0.90995	2.6983e-11	1.1253e-10	Cnih2
225.733	113.732	-0.95763	1.0001e-09	3.7931e-09	Hmcn2		ENSMUSG00000031781	1039.99	1957.34	0.90857	5.5408e-52	8.3598e-51	Ciapin1
16.3705	6.41673	-0.95757	0.0264	0.048676	Cpq		ENSMUSG00000028243	331.288	626.9	0.90824	1.6045e-20	1.0293e-19	Ubxn2b
21.6543	9.25641	-0.95724	0.015846	0.030366	1810012K08Rik		ENSMUSG00000079317	101.92	195.005	0.9081	3.2648e-08	1.1165e-07	Trappc2
2323.56	1194.18	-0.95665	5.114e-60	9.1251e-59	Nbr1		ENSMUSG00000048332	42.0741	82.6592	0.90795	0.0002048	0.00050885	Lhfp
3625.36	1866.33	-0.95609	3.4778e-88	9.8231e-87	Coro7		ENSMUSG00000097180	163.894	310.898	0.90788	8.1236e-12	3.4914e-11	2700038G22Rik
1981.09	1019.65	-0.9556	2.0383e-65	4.0223e-64	Rlf		ENSMUSG00000090035	214.721	407.465	0.90757	2.0213e-14	9.8931e-14	Galnt4
1561.38	803.031	-0.95558	7.8878e-48	1.0815e-46	Suv420h2		ENSMUSG00000030243	572.823	1077.37	0.90709	2.0592e-35	2.0943e-34	Recql
1482.03	762.269	-0.955	4.1753e-48	5.7823e-47	Piga		ENSMUSG00000019773	885.924	1667.44	0.90591	1.0275e-43	1.2892e-42	Fbxo5
860.214	440.443	-0.95474	4.6699e-29	3.9626e-28	Vps8		ENSMUSG00000048852	60.2803	116.376	0.90521	1.4406e-05	4.0208e-05	Gm12185
1154.03	593.105	-0.95472	1.7489e-33	1.6856e-32	Mroh1		ENSMUSG00000022560	256.131	484.147	0.9052	1.8395e-17	1.0313e-16	Slc52a2
1579.33	812.197	-0.95434	9.9454e-55	1.5876e-53	Phf21a		ENSMUSG00000040592	169.312	321.043	0.90439	5.6923e-12	2.4702e-11	Cd79b
3.75914	0	-0.95416	0.02435	0.045199	Gm15749		ENSMUSG00000027510	1434.97	2691.67	0.90369	1.6784e-67	3.4572e-66	Rbm38
1109.27	570.223	-0.95412	2.1286e-41	2.512e-40	Tspyl2		ENSMUSG00000097658	14.2645	30.6153	0.90353	0.01177	0.023085	Gm16755
26.6594	11.8727	-0.95379	0.010147	0.020162	Trav6n-6		ENSMUSG00000021929	1987.26	3721.98	0.90311	1.6118e-74	3.7137e-73	Kpna3
72.7582	35.5894	-0.95373	0.00019609	0.00048835	5031434O11Rik		ENSMUSG00000020549	1023.42	1921.21	0.90299	3.4603e-47	4.6833e-46	Elac2
699.409	359.395	-0.95182	1.6949e-22	1.1713e-21	Slc39a4		ENSMUSG00000055629	349.806	657.362	0.90229	3.3344e-22	2.2746e-21	B4galnt4
3931.08	2027.89	-0.95161	6.6565e-86	1.8253e-84	Prdx5		ENSMUSG00000074813	229.409	431.901	0.90213	4.9944e-15	2.5274e-14	Gm14005
3456.91	1783.69	-0.95145	5.1064e-86	1.4024e-84	Ppp3cc		ENSMUSG00000026158	126.746	240.64	0.90204	5.1025e-10	1.9695e-09	Ogfrl1
765.005	393.044	-0.95121	7.3924e-26	5.7142e-25	Poli		ENSMUSG00000032415	79.464	152.186	0.90133	6.5923e-07	2.0519e-06	Ube2cbp
1292.58	666.747	-0.95116	1.475e-45	1.9391e-44	Dcaf11		ENSMUSG00000032012	20.2998	41.7443	0.90105	0.0046009	0.0096504	Pvrl1
48.1963	22.7952	-0.95106	0.0024581	0.0053712	Igsf6		ENSMUSG00000025792	317.244	597.809	0.90098	5.7071e-19	3.4149e-18	Slc25a10
19.6574	8.20042	-0.95106	0.021409	0.040085	D330023K18Rik		ENSMUSG00000006800	14.8126	32.0011	0.90024	0.013718	0.026605	Sulf2
927.019	476.174	-0.95105	3.622e-20	2.2923e-19	Gabbr1		ENSMUSG00000073705	187.389	353.135	0.90007	1.6784e-13	7.8658e-13	Apitd1
45.5006	21.1108	-0.95079	0.0029788	0.006433	AI464131		ENSMUSG00000015869	1105.61	2065.08	0.89795	3.1279e-61	5.7535e-60	Prpsap1
3557.71	1838.94	-0.9498	2.5684e-93	7.9446e-92	Kdm5a		ENSMUSG00000030521	1147.25	2143.75	0.89776	1.7866e-55	2.9092e-54	Mphosph10
26.789	12.024	-0.94924	0.011163	0.021991	Kcnip4		ENSMUSG00000024521	337.113	630.522	0.8975	2.5082e-20	1.5976e-19	Pmaip1
1543.72	796.489	-0.94905	6.4707e-51	9.5691e-50	Suv420h1		ENSMUSG00000069273	58.1302	111.725	0.89512	1.7732e-05	4.9097e-05	Hist1h3e
2271.01	1173.41	-0.94877	1.3137e-70	2.8401e-69	Atxn7l1		ENSMUSG00000067713	302.299	567.447	0.89492	9.8618e-18	5.5868e-17	Prkag1
330.014	168.874	-0.94851	1.9423e-13	9.074e-13	Lrrc61		ENSMUSG00000043998	1148.61	2140.19	0.8947	3.1768e-65	6.2485e-64	Mgat2
30.678	13.8846	-0.94843	0.0077189	0.01564	Cntd1		ENSMUSG00000040220	191.455	360.065	0.89446	3.4536e-12	1.5156e-11	Gas8
2945.93	1523.93	-0.94832	4.2486e-87	1.1832e-85	Rere		ENSMUSG00000087452	68.5974	131.844	0.89367	2.5272e-05	6.8993e-05	Gm11998
1547.19	799.045	-0.94795	1.5545e-36	1.6224e-35	Vamp1		ENSMUSG00000026659	48.7849	94.6104	0.89254	0.00012136	0.00030917	Dusp12
1182.7	610.851	-0.94751	4.7328e-41	5.5415e-40	Slc15a3		ENSMUSG00000026019	1044.57	1944.89	0.89237	7.5121e-55	1.2003e-53	Wdr12
44.1593	20.9282	-0.94614	0.0026379	0.005739	G630030J09Rik		ENSMUSG00000031832	297.454	556.077	0.89214	2.827e-19	1.7128e-18	Taf1c
59.1815	28.7532	-0.94609	0.00062735	0.0014784	Ltb4r1		ENSMUSG00000017724	247.091	462.932	0.89177	8.1231e-17	4.4346e-16	Etv4
438.754	224.906	-0.94329	7.3573e-15	3.6971e-14	Lztfl1		ENSMUSG00000029388	1103.5	2053.93	0.89126	1.4675e-54	2.3302e-53	Eif2b1
130.85	65.5379	-0.94319	8.389e-06	2.3914e-05	Elovl4		ENSMUSG00000070822	20.4822	41.5706	0.89088	0.0051365	0.010704	Zscan18
190.733	97.2091	-0.94316	5.2283e-09	1.8938e-08	Amn1		ENSMUSG00000020781	378.85	705.769	0.89066	1.4372e-23	1.0328e-22	Tsen54
471.929	243.305	-0.94312	1.1611e-18	6.8492e-18	Cir1		ENSMUSG00000061544	11.6533	25.2714	0.89042	0.019905	0.037493	Zfp229
568.247	293.736	-0.94159	3.5073e-21	2.3054e-20	Abhd4		ENSMUSG00000025888	61.5053	117.076	0.88885	1.2196e-05	3.4262e-05	Casp1
2744.99	1426.06	-0.94139	2.4337e-79	6.1546e-78	Arih2		ENSMUSG00000057134	824.193	1531.71	0.88861	6.9508e-45	8.9923e-44	Ado
43.4022	20.2341	-0.94122	0.0044559	0.009366	Slc14a1		ENSMUSG00000096883	34.5753	68.1358	0.88854	0.001193	0.0027175	AI848285
4359.94	2265.94	-0.94095	3.7178e-96	1.1977e-94	Clk1		ENSMUSG00000029346	113.213	213.097	0.8878	1.0139e-08	3.5882e-08	Srrd
26.5944	11.872	-0.94015	0.011828	0.02319	Trav13-4-dv7		ENSMUSG00000038718	90.7099	170.931	0.88753	1.4918e-07	4.8741e-07	Pbx3
5896.98	3070.62	-0.93962	3.5842e-127	1.6998e-125	Casp6		ENSMUSG00000036553	19.1398	39.1792	0.88722	0.007454	0.015139	Sh3tc1
1680.05	873.035	-0.93961	2.4767e-54	3.9084e-53	Maf1		ENSMUSG00000095567	3273.56	6062.77	0.88707	1.1396e-124	5.2921e-123	Noc2l
4356.86	2267.28	-0.9395	1.6749e-75	3.9351e-74	Zfc3h1		ENSMUSG00000041729	37.0779	71.9554	0.88675	0.00039716	0.00095815	Coro2b
299.137	153.783	-0.93939	1.8742e-12	8.3502e-12	Fbxo44		ENSMUSG00000040177	253.061	471.444	0.88669	1.5261e-16	8.2284e-16	2310057M21Rik
3.56587	0	-0.93928	0.026185	0.048319	Fbln5		ENSMUSG00000027203	3423.11	6336.48	0.88663	1.0074e-131	5.031e-130	Dut
434.099	224.267	-0.93917	2.178e-17	1.2146e-16	Dguok		ENSMUSG00000024165	663.904	1233.05	0.88627	9.2709e-37	9.7445e-36	Hn1l
801.353	415.525	-0.93838	7.4057e-25	5.5354e-24	Ifih1		ENSMUSG00000052397	8265.67	15283.4	0.88549	1.3418e-147	8.1167e-146	Ezr
196.776	100.33	-0.93838	5.3669e-08	1.8043e-07	Oas1b		ENSMUSG00000038482	4177.68	7721.67	0.88504	3.0626e-140	1.6796e-138	Tfdp1
125.588	63.622	-0.9378	5.2728e-06	1.5279e-05	Adcy4		ENSMUSG00000031383	103.192	193.681	0.8847	5.7664e-08	1.9347e-07	Dusp9
4260	2220.87	-0.9375	3.379e-116	1.4593e-114	Igfbp4		ENSMUSG00000039497	118.679	224.131	0.88456	8.1628e-08	2.7147e-07	Dse
3004.26	1565	-0.93657	1.5517e-67	3.1999e-66	Ubn2		ENSMUSG00000010554	1149.86	2129.95	0.88447	1.1649e-47	1.5935e-46	Mettl16
128.128	64.9118	-0.93513	3.1633e-06	9.3528e-06	Oas1a		ENSMUSG00000020876	403.039	748.223	0.88427	1.6765e-23	1.2005e-22	Snx11
2335.92	1218.52	-0.93465	2.6827e-70	5.7649e-69	Pros1		ENSMUSG00000096544	376.131	699.376	0.88372	1.8584e-17	1.0416e-16	Gm4617
5169.15	2700.75	-0.93453	1.3648e-118	6.0251e-117	Htt		ENSMUSG00000001482	459.88	852.241	0.88355	7.2233e-26	5.5859e-25	Def8
6666.37	3481.78	-0.9345	6.6509e-132	3.3496e-130	Cflar		ENSMUSG00000029036	1464.32	2707.87	0.88268	1.325e-60	2.4002e-59	Atad3a
90.3549	45.4894	-0.93447	4.1691e-05	0.00011124	Zmat1		ENSMUSG00000050232	211.565	393.501	0.8823	1.1285e-12	5.0885e-12	Cxcr3
610.723	316.724	-0.93404	1.1226e-21	7.489e-21	Lmf1		ENSMUSG00000020211	2405.24	4441.9	0.88225	9.3178e-71	2.0193e-69	Sf3a2
2014.7	1051.35	-0.93378	2.9125e-52	4.4242e-51	Mbnl2		ENSMUSG00000035299	72.6224	137.023	0.88219	3.6035e-06	1.0612e-05	Mid1
305.651	158.188	-0.9337	1.2595e-12	5.6623e-12	Tjp3		ENSMUSG00000020178	615.88	1139.89	0.88206	7.3539e-32	6.7808e-31	Adora2a
320.121	165.807	-0.93273	2.235e-13	1.0411e-12	Jup		ENSMUSG00000027423	5671.89	10456.4	0.88158	9.395e-184	7.9233e-182	Snx5
33.5977	15.6283	-0.93216	0.0064289	0.0132	Fhit		ENSMUSG00000035095	36.4023	70.3446	0.88115	0.00052658	0.0012525	Fam167a
940.071	490.009	-0.93212	2.5502e-33	2.4461e-32	Tfdp2		ENSMUSG00000029640	982.22	1813.51	0.87945	4.3428e-50	6.3178e-49	Usp12
525.055	273.065	-0.93204	6.7757e-21	4.3911e-20	2010315B03Rik		ENSMUSG00000085399	99.5451	186.878	0.87927	2.7741e-07	8.8727e-07	Foxd2os
149.112	76.0184	-0.93201	3.3344e-07	1.0598e-06	Pbx4		ENSMUSG00000026238	47313.5	86993.4	0.87797	1.5496e-222	1.8719e-220	Ptma
13743.3	7200.27	-0.9314	2.638e-189	2.3941e-187	Gna13		ENSMUSG00000054434	199.168	368.669	0.8775	1.5981e-12	7.1521e-12	Tmem120b
727.26	379.051	-0.93072	2.84e-25	2.1497e-24	Ppp1r12b		ENSMUSG00000006724	11.1907	24.5388	0.87733	0.026785	0.049304	Cyp27b1
484.668	252.447	-0.9305	1.7362e-19	1.0635e-18	Gm26809		ENSMUSG00000025591	325.861	602.777	0.87717	6.4843e-20	4.0523e-19	Tma16
494.214	256.802	-0.92899	2.3619e-15	1.2145e-14	9030617O03Rik		ENSMUSG00000073775	277.177	513.494	0.87668	5.3475e-16	2.812e-15	Kti12
1886.38	988.645	-0.9274	1.8027e-58	3.0962e-57	Pde4d		ENSMUSG00000063334	741.07	1364.85	0.87646	1.9183e-39	2.1476e-38	Krr1
126.318	64.1312	-0.92724	1.1221e-05	3.1642e-05	Asah2		ENSMUSG00000056310	761.63	1407.2	0.87643	2.268e-28	1.8869e-27	Tyw1
50.109	24.3483	-0.92717	0.0015722	0.0035303	Plekha4		ENSMUSG00000043091	2592.71	4769.54	0.8764	1.124e-75	2.6476e-74	Tuba1c
215.262	110.365	-0.92667	8.2211e-08	2.7326e-07	Zbed3		ENSMUSG00000001785	999.794	1838.71	0.87593	1.639e-46	2.1869e-45	Pwp1
1599.77	839.682	-0.92664	1.3362e-51	2.0008e-50	Tnfrsf13b		ENSMUSG00000039640	679.558	1251.8	0.87575	6.6706e-32	6.1635e-31	Mrpl12
219.759	112.404	-0.92565	1.0167e-07	3.3613e-07	Txk		ENSMUSG00000027286	213.223	395.066	0.87573	1.7871e-13	8.3619e-13	Lrrc57
2184.64	1148.06	-0.92494	1.163e-65	2.3028e-64	Rictor		ENSMUSG00000032279	2005.5	3688.41	0.87569	8.4748e-68	1.7598e-66	Idh3a
26.0807	11.5149	-0.92493	0.017772	0.033795	B3gnt8		ENSMUSG00000039735	53.2674	101.432	0.87537	0.00015567	0.00039217	Fnbp1l
36.2078	17.0254	-0.92446	0.0059227	0.012225	1700029J07Rik		ENSMUSG00000054115	338.064	625.851	0.87528	1.7752e-18	1.0396e-17	Skp2
4105.15	2160.25	-0.92385	2.8903e-97	9.4645e-96	H2-Q4		ENSMUSG00000030357	4618.04	8482.96	0.87498	1.8119e-94	5.6932e-93	Fkbp4
748.99	393.054	-0.92286	8.1215e-27	6.4853e-26	Zfp652		ENSMUSG00000022370	1026.6	1886.22	0.8748	2.4827e-56	4.1024e-55	Mrpl13
1457.44	766.12	-0.92255	1.1712e-48	1.6423e-47	Pbxip1		ENSMUSG00000051518	492.583	907.666	0.87465	1.672e-29	1.4358e-28	Rps19bp1
826.187	433.778	-0.92206	6.3646e-26	4.9261e-25	Irgq		ENSMUSG00000051674	132.248	245.575	0.8745	2.8125e-09	1.0379e-08	Dcun1d4
389.049	203.351	-0.9218	9.888e-16	5.1467e-15	Fars2		ENSMUSG00000020473	27.446	54.2263	0.87396	0.0030074	0.0064922	Aebp1
5180.84	2730.64	-0.92144	6.4957e-120	2.9107e-118	Kcnn4		ENSMUSG00000042249	46.465	88.4955	0.87346	0.00017999	0.00045033	Adrbk2
136.148	70.1628	-0.92139	1.5288e-06	4.6328e-06	Gpr179		ENSMUSG00000030560	1315.96	2414.83	0.87319	7.2025e-62	1.3331e-60	Ctsc
214.573	111.015	-0.92097	6.0024e-09	2.1654e-08	Acot11		ENSMUSG00000004661	708.239	1301.41	0.87304	9.9366e-40	1.1187e-38	Arid3b
1037.87	546.355	-0.9209	2.9677e-34	2.9379e-33	Zdhhc9		ENSMUSG00000039783	37.2613	71.8721	0.87287	0.00056242	0.0013331	Kmo
2103.78	1107.4	-0.92078	9.297e-57	1.5513e-55	Prkacb		ENSMUSG00000034120	3085.46	5658.5	0.87265	2.7569e-116	1.1935e-114	Srsf2
865.79	454.997	-0.92038	8.4156e-28	6.902e-27	Slc27a4		ENSMUSG00000020708	2464.17	4515.72	0.87233	5.7049e-108	2.2078e-106	Psmc5
45.1039	22.0066	-0.919	0.0025396	0.0055372	Fsd2		ENSMUSG00000030165	19.4541	39.7388	0.87172	0.010589	0.020969	Klrd1
762.904	400.729	-0.91876	1.2084e-26	9.598e-26	Herc3		ENSMUSG00000032215	851.562	1562.92	0.87148	2.0595e-44	2.617e-43	Rsl24d1
1131.55	595.309	-0.91873	2.414e-36	2.5049e-35	Il16		ENSMUSG00000030393	93.5757	174.446	0.87141	2.4385e-07	7.8359e-07	Zik1
403.856	210.614	-0.91863	1.0034e-13	4.7575e-13	Zfp948		ENSMUSG00000043050	165.01	306.38	0.87116	1.7691e-10	7.0365e-10	Tnp2
964.525	509.143	-0.9173	3.5596e-33	3.3942e-32	Lmbrd1		ENSMUSG00000049482	451.72	828.23	0.86902	9.6609e-26	7.4355e-25	Ctu2
369.341	193.975	-0.91712	3.6087e-14	1.7533e-13	Pfkfb4		ENSMUSG00000029500	188.88	349.245	0.869	4.4993e-12	1.9649e-11	Pgam5
635.011	333.88	-0.91678	7.2564e-22	4.8755e-21	Acox3		ENSMUSG00000034686	130.328	242.646	0.86842	3.4021e-08	1.1624e-07	Prr7
89.1949	44.777	-0.91669	0.00016566	0.00041604	Spata2l		ENSMUSG00000030872	505.968	926.566	0.86776	2.4801e-27	2.0046e-26	Gga2
1044.46	549.886	-0.91653	3.4129e-30	2.9999e-29	Inpp1		ENSMUSG00000038156	17.3899	34.9129	0.86748	0.0091166	0.018275	Spon1
369.347	193.547	-0.91632	4.9539e-14	2.3887e-13	Dpm1		ENSMUSG00000050471	361.154	662.521	0.86745	2.458e-22	1.687e-21	Fam118b
86.0573	43.7562	-0.91592	8.7775e-05	0.00022704	Cox7a1		ENSMUSG00000036606	614.042	1124.83	0.86718	1.5635e-33	1.511e-32	Plxnb2
67.6052	33.4453	-0.9158	0.0022106	0.0048554	Bach2os		ENSMUSG00000052912	16.7781	33.9354	0.86679	0.011382	0.02238	Smarca5-ps
383.408	201.163	-0.91491	1.4063e-12	6.2983e-12	2310047M10Rik		ENSMUSG00000028614	951.914	1741.17	0.86664	1.4663e-41	1.7338e-40	Ndc1
2081.39	1101.5	-0.91378	9.9777e-51	1.4707e-49	Tia1		ENSMUSG00000000751	4131.67	7540.17	0.86631	3.1786e-118	1.3929e-116	Rpa1
35.4135	16.9645	-0.913	0.0061613	0.012685	5730480H06Rik		ENSMUSG00000032477	1536.65	2806.47	0.86611	8.9614e-63	1.6795e-61	Cdc25a
9015.77	4785.22	-0.91287	7.5602e-150	4.7097e-148	Pfkl		ENSMUSG00000026037	867.499	1590.06	0.86584	1.1899e-31	1.0904e-30	Orc2
4433.54	2351.04	-0.91278	2.4194e-83	6.38e-82	Chd2		ENSMUSG00000029591	765.597	1399.03	0.86566	1.9705e-40	2.2671e-39	Ung
271.435	142.364	-0.91206	5.5723e-11	2.2814e-10	Ermard		ENSMUSG00000022433	874.69	1600.75	0.86549	7.9835e-36	8.208e-35	Csnk1e
1436.63	760.847	-0.91184	6.1384e-42	7.3312e-41	Trip4		ENSMUSG00000061731	374.058	686.497	0.86542	2.6983e-21	1.7796e-20	Ext1
451.752	237.584	-0.91167	4.3351e-15	2.1984e-14	Slc2a8		ENSMUSG00000022237	65.8432	123.09	0.86517	9.8328e-06	2.7895e-05	Ankrd33b
11102.2	5895.56	-0.91149	4.4241e-174	3.3803e-172	Fxyd5		ENSMUSG00000022415	335.994	615.164	0.86497	8.2142e-21	5.3076e-20	Syngr1
20.5274	9.08908	-0.91135	0.023291	0.043341	Traj4		ENSMUSG00000001436	1140.02	2081.74	0.86485	2.2573e-55	3.6656e-54	Slc19a1
77.5199	39.1063	-0.91109	0.00039962	0.00096344	9330179D12Rik		ENSMUSG00000063412	20.8921	41.2968	0.86462	0.0055694	0.011542	Gm10131
1765.12	936.203	-0.91107	2.762e-44	3.5023e-43	Trappc6a		ENSMUSG00000002017	1204.64	2198.25	0.86424	1.1222e-59	1.9766e-58	Fam98a
20.8162	9.13951	-0.911	0.025646	0.047403	Catsperg1		ENSMUSG00000042842	6724.52	12247.5	0.86411	6.2786e-160	4.301e-158	Serpinb6b
3058.1	1622.15	-0.9108	1.1785e-76	2.8436e-75	Tbl2		ENSMUSG00000023106	1366.48	2490.64	0.86405	1.7544e-60	3.1621e-59	Denr
625.275	330.371	-0.91069	8.5172e-22	5.7033e-21	Marveld1		ENSMUSG00000058715	11.7193	24.5941	0.8636	0.023147	0.043087	Fcer1g
308.017	161.606	-0.91067	1.8241e-12	8.1348e-12	Zfp429		ENSMUSG00000037211	493.836	904.091	0.86341	1.8579e-25	1.4159e-24	Spry1
966.126	511.554	-0.91052	4.8944e-33	4.6521e-32	Anxa4		ENSMUSG00000097057	28.7545	55.7962	0.86309	0.0035021	0.0074807	Gm17638
20.3757	9.07227	-0.91051	0.022779	0.04244	Traj7		ENSMUSG00000016477	925.062	1687.59	0.86298	2.9288e-41	3.4473e-40	E2f3
75.4787	38.1897	-0.91002	0.00036231	0.00087691	Gm5421		ENSMUSG00000066735	335.304	614.752	0.86287	1.7315e-19	1.0609e-18	Vkorc1l1
63.8976	32.1292	-0.90914	0.00056251	0.0013331	3300002I08Rik		ENSMUSG00000036285	780.856	1425.97	0.86189	4.8972e-32	4.5413e-31	Noa1
831.623	440.626	-0.9078	3.6721e-25	2.7726e-24	Gbas		ENSMUSG00000096393	24.5854	48.1827	0.86179	0.0052646	0.01096	Gm590
215.033	112.509	-0.9077	3.0983e-08	1.0616e-07	Nat6		ENSMUSG00000044788	224.597	412.774	0.86165	3.991e-13	1.8428e-12	Fads6
1460.12	777.429	-0.90612	5.0457e-47	6.8136e-46	Atg13		ENSMUSG00000022571	503.422	919.226	0.8616	4.9905e-27	4.0048e-26	Pycrl
260.823	136.925	-0.90591	4.5022e-10	1.7438e-09	Nagk		ENSMUSG00000024878	385.642	705.07	0.86112	5.6511e-22	3.817e-21	Cbwd1
33.7261	16.2439	-0.90435	0.0078607	0.015909	Noxo1		ENSMUSG00000042426	883.09	1608.07	0.86066	1.5384e-43	1.9154e-42	Dhx29
1808.38	963.746	-0.90424	5.0075e-55	8.073e-54	Mllt10		ENSMUSG00000052833	2458.98	4469.98	0.86026	4.67e-90	1.3688e-88	Sae1
151.083	78.9205	-0.90384	5.2669e-07	1.6521e-06	Osr2		ENSMUSG00000056167	1452.42	2641.76	0.86023	1.0159e-58	1.7599e-57	Cnot10
63.8876	32.3422	-0.90384	0.00071831	0.0016825	Hpgds		ENSMUSG00000071537	27.9061	54.4313	0.86002	0.0030826	0.0066473	Klrg2
93.3762	47.8136	-0.90326	7.8598e-05	0.0002044	Dnaaf3		ENSMUSG00000030122	2773.59	5036.15	0.85921	1.2867e-103	4.6101e-102	Ptms
34.4546	16.1543	-0.90242	0.012814	0.02497	Plp1		ENSMUSG00000015202	53.8094	102.062	0.85909	0.00021973	0.00054323	Cnksr3
1909.65	1018.88	-0.90216	2.4865e-55	4.0304e-54	Tbcel		ENSMUSG00000055717	477.151	869.468	0.85907	1.3999e-26	1.1084e-25	Slain1
89.1204	45.7345	-0.90132	7.7269e-05	0.00020106	RP23-402K24.2		ENSMUSG00000031995	216.183	396.534	0.85857	5.9164e-13	2.6998e-12	St14
244.182	128.92	-0.90119	2.5249e-10	9.9523e-10	Tcta		ENSMUSG00000003518	115.248	212.788	0.8582	4.1279e-07	1.303e-06	Dusp3
209.855	110.251	-0.90095	1.099e-08	3.8787e-08	Ms4a6c		ENSMUSG00000063605	64.3598	121.075	0.8578	3.9679e-05	0.00010612	Ccdc102a
26.6266	11.8679	-0.90061	0.026188	0.04832	Gm7293		ENSMUSG00000038268	94.5647	175.105	0.85765	2.0524e-06	6.1578e-06	Ovca2
240.671	126.749	-0.90002	1.4922e-09	5.6061e-09	Trbv2		ENSMUSG00000009293	732.311	1332.46	0.85752	7.4876e-35	7.5166e-34	Ube2g2
24.7479	11.4588	-0.89998	0.016412	0.031355	Prrt2		ENSMUSG00000020375	175.069	320.593	0.85743	3.4805e-11	1.4398e-10	Rufy1
558.796	296.118	-0.89972	1.8847e-16	1.0122e-15	Cetn4		ENSMUSG00000022528	13.2551	27.2873	0.8574	0.022209	0.041457	Hes1
2320.74	1241.74	-0.8996	7.1098e-61	1.2984e-59	Tecpr1		ENSMUSG00000024824	647.377	1174.52	0.85586	3.6012e-35	3.6418e-34	Rad9a
6174.04	3309.49	-0.89876	2.2867e-144	1.3317e-142	Stat6		ENSMUSG00000002984	2145.21	3887.57	0.85526	1.263e-83	3.3503e-82	Tomm40
328.471	174.089	-0.89821	1.2426e-12	5.5889e-12	Tmem80		ENSMUSG00000044730	202.559	370.514	0.85495	5.488e-12	2.3833e-11	9930104L06Rik
43.0397	21.3141	-0.89815	0.0040497	0.0085565	Dlg2		ENSMUSG00000097755	62.7081	116.46	0.8548	2.0721e-05	5.7022e-05	2010110K18Rik
149.71	78.473	-0.89756	4.922e-07	1.5477e-06	Nupr1		ENSMUSG00000035704	634.18	1153.43	0.85456	6.035e-29	5.0944e-28	Alg8
1346.44	720.02	-0.89736	3.7219e-42	4.4811e-41	Mtss1		ENSMUSG00000039069	346.935	631.157	0.8544	1.9884e-19	1.2125e-18	Mtg2
41.9567	20.1781	-0.89727	0.0074986	0.015223	Ino80dos		ENSMUSG00000078700	165.117	303.006	0.85413	2.9181e-10	1.1462e-09	D030028A08Rik
3112.4	1668.19	-0.89667	1.7388e-83	4.5921e-82	Tbc1d9b		ENSMUSG00000071714	14.2963	29.5746	0.85239	0.021006	0.03938	Csf2rb2
401.906	213.72	-0.89661	4.0047e-15	2.0347e-14	Samd10		ENSMUSG00000075609	13.1265	26.9086	0.85204	0.020291	0.038164	Gm7935
977.68	521.878	-0.89654	8.3567e-26	6.4512e-25	Scarb2		ENSMUSG00000051067	72.0094	132.883	0.85156	6.6812e-06	1.9208e-05	Lingo3
3071.87	1646.23	-0.8963	1.7899e-68	3.7473e-67	Sra1		ENSMUSG00000033020	1040.94	1881.52	0.85097	4.9701e-48	6.8672e-47	Polr2f
66.1431	33.6159	-0.89617	0.00054616	0.0012963	Tlr12		ENSMUSG00000017615	629.921	1138.7	0.85092	2.0604e-34	2.0488e-33	Tnfaip1
216.008	114.382	-0.89543	2.5456e-09	9.4173e-09	Specc1		ENSMUSG00000022514	141.87	259.07	0.85006	6.3879e-10	2.4508e-09	Il1rap
30.9803	14.2313	-0.89527	0.018701	0.035438	Gm11870		ENSMUSG00000000958	32.3619	61.7774	0.85	0.0021408	0.0047103	Slc7a7
1012.43	542.153	-0.89516	4.152e-30	3.6443e-29	2610021A01Rik		ENSMUSG00000005899	1055.11	1903.47	0.84956	3.2637e-48	4.5304e-47	Smpd4
965.3	516.082	-0.89514	1.9694e-30	1.7449e-29	Atad2b		ENSMUSG00000044350	56.1672	104.776	0.84915	0.00010005	0.000257	Lacc1
4006.62	2150.84	-0.89494	3.9025e-92	1.1866e-90	Jmjd6		ENSMUSG00000046668	70.7185	130.562	0.84895	1.123e-05	3.1663e-05	Cxxc5
1572.58	844.579	-0.89416	1.4148e-49	2.0416e-48	Gpbp1l1		ENSMUSG00000071072	3993.83	7197.78	0.84805	8.5721e-129	4.1534e-127	Ptges3
716.911	384.579	-0.89334	1.2495e-22	8.676e-22	H2-M3		ENSMUSG00000022748	384.628	695.619	0.84769	6.489e-20	4.0537e-19	Cmss1
419.214	223.76	-0.8933	1.3497e-15	6.9985e-15	Arsa		ENSMUSG00000084883	148.537	271.215	0.84767	2.8396e-09	1.0477e-08	Ccdc85c
1012.96	542.582	-0.89307	7.0402e-29	5.915e-28	Ezh1		ENSMUSG00000016257	1826.61	3291.22	0.84751	7.3485e-76	1.7402e-74	Slmo2
636.199	340.65	-0.89304	1.4777e-21	9.8324e-21	Tmco6		ENSMUSG00000071112	52.9969	98.6862	0.84738	9.8236e-05	0.0002526	B230216G23Rik
1747.23	936.982	-0.89303	1.9995e-43	2.4808e-42	Igbp1		ENSMUSG00000032890	165.359	300.937	0.84733	9.3192e-11	3.7696e-10	Rims3
53.2343	26.5107	-0.89282	0.0020903	0.0046076	P2ry2		ENSMUSG00000026798	131.556	240.305	0.84671	5.0476e-09	1.8302e-08	Coq4
448.24	240.084	-0.89225	3.1262e-16	1.6625e-15	Herc6		ENSMUSG00000041396	129.819	236.865	0.84624	7.8943e-09	2.8167e-08	Mettl18
2447.69	1317.81	-0.89144	1.0893e-72	2.4344e-71	Ctdsp2		ENSMUSG00000063253	179.859	327.632	0.84571	1.8446e-10	7.3289e-10	Scoc
2346.77	1263.3	-0.89108	1.0028e-48	1.4084e-47	Mfhas1		ENSMUSG00000039953	806.915	1453.63	0.84558	1.7401e-42	2.1178e-41	Clstn1
264.124	140.172	-0.89068	1.2677e-09	4.7808e-09	Mtcp1		ENSMUSG00000039183	1163.78	2096.32	0.84515	7.1044e-49	1.0033e-47	Nubp2
3340.69	1797.68	-0.89015	1.4341e-56	2.3763e-55	Zfp292		ENSMUSG00000089857	66.3229	123.292	0.84508	5.352e-05	0.00014145	Zfp882
34.8238	16.5002	-0.88907	0.012883	0.02509	Gm15489		ENSMUSG00000037535	26.69	51.4803	0.8449	0.0042626	0.0089829	1700021A07Rik
961.576	517.177	-0.88867	5.5118e-31	4.947e-30	Gsdmd		ENSMUSG00000097000	18.8521	37.0809	0.8443	0.011479	0.02255	Gm17435
35.1004	16.8028	-0.88827	0.013143	0.025574	Syt5		ENSMUSG00000033287	884.365	1588.92	0.84332	8.2947e-38	8.9662e-37	Kctd17
2655.46	1432.44	-0.88748	7.8278e-75	1.8176e-73	Dip2b		ENSMUSG00000021692	338.521	610.614	0.84331	4.8261e-19	2.8955e-18	Dimt1
430.828	231.304	-0.88685	9.9284e-13	4.4871e-12	Kcnq5		ENSMUSG00000039756	1196.79	2148.63	0.84277	4.0223e-51	5.9681e-50	Dnttip2
725.299	390.008	-0.88639	8.019e-23	5.6158e-22	Grik5		ENSMUSG00000070601	12.2772	25.2258	0.84222	0.024028	0.044648	Vmn2r84
604.358	325.049	-0.88632	2.1266e-21	1.4077e-20	Fas		ENSMUSG00000068740	185.545	335.484	0.84198	6.1429e-12	2.6599e-11	Celsr2
159.145	84.0907	-0.88595	7.0628e-07	2.1931e-06	Klf2		ENSMUSG00000003379	144.797	262.729	0.84193	8.1815e-08	2.7204e-07	Cd79a
1088.67	586.795	-0.88553	1.3727e-35	1.4024e-34	Acp6		ENSMUSG00000032740	125.541	229.074	0.84192	3.0399e-08	1.0424e-07	Ccdc88a
1097.12	592.674	-0.88418	8.0413e-33	7.5868e-32	Zfp260		ENSMUSG00000027133	1403.27	2517.45	0.84158	2.2386e-63	4.2443e-62	Nop10
35.4787	16.9541	-0.88384	0.014383	0.027759	Gm26664		ENSMUSG00000031488	883.298	1586.94	0.8414	1.1905e-39	1.3378e-38	Rab11fip1
8661.55	4692.75	-0.88346	1.2163e-172	9.2143e-171	Spcs3		ENSMUSG00000019992	374.573	675.81	0.84107	1.4372e-17	8.0883e-17	Mtfr2
504.89	271.461	-0.88311	1.3509e-17	7.6191e-17	Snx13		ENSMUSG00000022538	1033.1	1853.1	0.84068	6.1963e-49	8.7715e-48	Lsg1
63.7494	32.6063	-0.88298	0.0018479	0.0041067	Aqp11		ENSMUSG00000045799	944.136	1693.63	0.84034	2.179e-46	2.9008e-45	Gm9800
27.4241	12.9127	-0.88262	0.019284	0.036453	Cd46		ENSMUSG00000051817	344.859	621.563	0.83998	1.0237e-16	5.5595e-16	Sox12
297.951	159.733	-0.88231	1.5517e-10	6.1941e-10	Dirc2		ENSMUSG00000051223	7340.48	13147.7	0.83993	1.3214e-165	9.6036e-164	Bzw1
33.8692	16.4393	-0.88138	0.011162	0.02199	Mettl21b		ENSMUSG00000040537	13.6086	27.7132	0.83985	0.021238	0.039795	Adam22
117.414	61.956	-0.88048	1.0167e-05	2.8804e-05	Pter		ENSMUSG00000022817	54.3931	100.401	0.83915	8.041e-05	0.00020887	Itgb5
81.6228	42.4704	-0.88044	0.00018639	0.00046568	Necab3		ENSMUSG00000024754	299.452	539.251	0.839	1.9218e-17	1.0768e-16	Tmem2
1020.71	552.302	-0.87998	3.3619e-33	3.2143e-32	Inpp4a		ENSMUSG00000049916	286.321	515.869	0.839	1.7442e-16	9.3761e-16	2610318N02Rik
1884.29	1021.6	-0.87962	1.0767e-56	1.7891e-55	Fam63b		ENSMUSG00000027236	2135.14	3822	0.83892	1.0722e-84	2.8872e-83	Eif3j1
12911.3	7013.17	-0.8795	8.1753e-188	7.2003e-186	Ddx17		ENSMUSG00000024777	290.522	522.747	0.83885	9.2766e-17	5.0474e-16	Ppp2r5b
592.002	319.868	-0.87914	1.9018e-18	1.1115e-17	Tmx4		ENSMUSG00000040152	28.3578	53.7716	0.83805	0.003155	0.0067929	Thbs1
3168.35	1720.39	-0.8787	9.1595e-86	2.5002e-84	Zbtb38		ENSMUSG00000028729	2386.87	4270.35	0.83746	1.1236e-94	3.5367e-93	Ebna1bp2
1213.01	656.277	-0.87856	7.8379e-34	7.6828e-33	Wrn		ENSMUSG00000034164	36.389	68.4736	0.83705	0.0014684	0.0033098	Emid1
1550.43	841.095	-0.87797	7.563e-47	1.0167e-45	Mzt1		ENSMUSG00000002835	1690.34	3022.16	0.83576	1.07e-67	2.2167e-66	Chaf1a
58.1215	29.8219	-0.87797	0.0019267	0.0042712	Sh3d21		ENSMUSG00000005846	4519.23	8071.47	0.8353	1.0268e-115	4.4238e-114	Rsl1d1
22.1709	10.1339	-0.87796	0.025547	0.047239	D930020B18Rik		ENSMUSG00000020361	7515.37	13415.6	0.83454	2.8127e-130	1.3892e-128	Hspa4
8714.56	4718.86	-0.87793	5.4809e-25	4.1208e-24	Rsrp1		ENSMUSG00000020630	372.392	668.048	0.83431	1.9907e-20	1.2725e-19	Rnaseh1
3585.98	1947.32	-0.87759	9.4988e-69	1.998e-67	Tbc1d1		ENSMUSG00000055762	5267.11	9398.75	0.83426	2.2758e-110	9.1847e-109	Eef1d
239.745	127.912	-0.87746	6.8872e-09	2.4701e-08	Gm1976		ENSMUSG00000053080	344.714	617.722	0.83405	1.4907e-17	8.3863e-17	2700081O15Rik
4030.86	2191.45	-0.87744	4.8273e-81	1.2527e-79	Kdm5b		ENSMUSG00000049225	221.941	399.705	0.83394	6.1737e-13	2.8144e-12	Pdp1
60.9056	30.7202	-0.877	0.002939	0.0063547	Gm26563		ENSMUSG00000028766	106.928	193.374	0.83371	3.1687e-07	1.009e-06	Alpl
58.6785	29.7635	-0.87611	0.0018308	0.0040708	1700058P15Rik		ENSMUSG00000091971	17.9062	35.3604	0.8331	0.014025	0.027147	Hspa1a
43.9659	22.1243	-0.87609	0.0045349	0.0095209	Fndc3c1		ENSMUSG00000052798	2369.76	4229.08	0.83307	8.8293e-91	2.6223e-89	Nup107
113.989	59.8137	-0.87606	7.4062e-05	0.00019311	A430078G23Rik		ENSMUSG00000031629	159.237	287.453	0.83293	2.073e-09	7.7086e-09	Cenpu
175.384	93.4167	-0.87604	2.9342e-06	8.694e-06	Dedd		ENSMUSG00000027397	986.236	1763.42	0.83249	3.1878e-36	3.3041e-35	Slc20a1
5964.46	3247.17	-0.87595	3.5059e-107	1.3337e-105	Zdhhc18		ENSMUSG00000054855	128.635	232.622	0.83228	3.445e-08	1.1759e-07	Rnd1
6398.97	3481.8	-0.87591	8.4493e-91	2.5136e-89	Ccni		ENSMUSG00000029073	245.942	441.163	0.8314	7.5187e-15	3.7729e-14	Gltpd1
2456.43	1336.9	-0.87451	3.1388e-67	6.4062e-66	Camk2d		ENSMUSG00000056592	62.0421	114.279	0.83134	0.00011563	0.00029516	Zfp658
3683.93	2008	-0.87331	1.4439e-88	4.1042e-87	2020-03-07		ENSMUSG00000071192	19.8177	38.5524	0.83077	0.010824	0.021379	Wfikkn1
34.4481	16.83	-0.87304	0.01014	0.020151	Gm15265		ENSMUSG00000032366	897.143	1600.24	0.83004	5.515e-38	5.9977e-37	Tpm1
1863.9	1014.72	-0.873	2.2948e-50	3.3657e-49	Tmem229b		ENSMUSG00000007594	94.4797	171.653	0.82995	8.5873e-07	2.6512e-06	Hapln4
28.9158	13.6941	-0.87189	0.018834	0.035658	C330013E15Rik		ENSMUSG00000040723	1960.94	3487.79	0.82887	7.066e-78	1.7498e-76	Rcsd1
253.496	136.41	-0.87143	1.0738e-08	3.7911e-08	B930095G15Rik		ENSMUSG00000006262	816.651	1454.7	0.82882	3.7644e-40	4.3033e-39	Mob1b
311.796	168.31	-0.8707	2.6224e-11	1.0944e-10	Prdm9		ENSMUSG00000019873	872.15	1552.35	0.82863	2.3579e-42	2.86e-41	Reep3
37.5624	18.8042	-0.87008	0.0075391	0.015296	Rnls		ENSMUSG00000032601	836.123	1490.7	0.82799	3.7934e-33	3.6153e-32	Prkar2a
2321.75	1267.88	-0.86997	2.5063e-61	4.6197e-60	Gmppa		ENSMUSG00000018740	33.4925	62.8406	0.82776	0.002525	0.0055089	Slc25a35
2531.01	1382.79	-0.86967	2.2595e-63	4.2794e-62	Ak4		ENSMUSG00000033294	1826.27	3248.85	0.82683	1.0256e-52	1.5753e-51	Noc4l
51.5676	26.2489	-0.86962	0.0032324	0.0069487	BC022960		ENSMUSG00000025912	131.678	236.424	0.82625	1.6959e-07	5.5188e-07	Mybl1
2660.63	1453.7	-0.86896	4.3274e-72	9.5637e-71	Fam78a		ENSMUSG00000021895	1328.63	2357.71	0.82501	1.0062e-56	1.6734e-55	Arhgef3
484.91	263.925	-0.86839	4.2055e-16	2.2245e-15	Gas2		ENSMUSG00000002308	312.453	556.921	0.8245	1.4107e-16	7.6151e-16	Cd320
44.8559	22.4485	-0.86833	0.0067227	0.013741	1700028K03Rik		ENSMUSG00000027011	587.55	1044.77	0.82404	9.5137e-28	7.7882e-27	Ube2e3
1008.82	549.44	-0.86737	4.3799e-28	3.622e-27	Insig2		ENSMUSG00000062981	969.004	1719.02	0.82386	3.4399e-45	4.4794e-44	Mrpl42
103.739	55.0021	-0.8669	3.7591e-05	0.00010076	Exph5		ENSMUSG00000058672	347.185	619.818	0.82374	4.8079e-16	2.5349e-15	Tubb2a
27.4558	13.0512	-0.86688	0.019506	0.036842	Pde1a		ENSMUSG00000026234	38242.8	67712.3	0.82347	1.5161e-205	1.5401e-203	Ncl
9654.62	5289.44	-0.86682	3.3499e-149	2.0724e-147	Fmnl1		ENSMUSG00000033096	359.781	641.166	0.82347	1.9712e-18	1.151e-17	Apmap
35.3817	17.6586	-0.86672	0.010726	0.021214	BC065397		ENSMUSG00000057421	1390.78	2465.34	0.82324	4.9708e-59	8.662e-58	Las1l
1313.1	703.505	-0.86605	2.4223e-06	7.2191e-06	A430104N18Rik		ENSMUSG00000021958	328.642	585.457	0.8232	3.7507e-17	2.0729e-16	Pinx1
771.543	420.46	-0.86603	7.9608e-23	5.5773e-22	Fam65a		ENSMUSG00000032849	448.165	794.851	0.823	2.9344e-21	1.9338e-20	Abcc4
1022.65	559.671	-0.86598	5.905e-29	4.987e-28	Xylt2		ENSMUSG00000004356	1367.62	2424.51	0.82295	1.1313e-54	1.8027e-53	Utp20
2237.29	1226.49	-0.86571	7.2747e-55	1.1644e-53	Tapbpl		ENSMUSG00000031669	307.911	546.999	0.82275	2.4542e-16	1.311e-15	Gins3
856.486	468.221	-0.86566	5.3404e-25	4.0169e-24	Rnaset2b		ENSMUSG00000028100	16.3265	31.8723	0.82264	0.016216	0.031014	Nudt17
251.81	136.045	-0.86537	1.2316e-08	4.3313e-08	Epb4.1l1		ENSMUSG00000022667	82.483	148.806	0.82227	1.3793e-05	3.8543e-05	Cd200r1
30.1944	14.7509	-0.86493	0.014122	0.027325	Prlr		ENSMUSG00000021772	146.102	260.694	0.82123	1.5046e-08	5.2623e-08	Nkiras1
73.0835	38.4123	-0.86432	0.00047168	0.0011286	Gm26798		ENSMUSG00000027763	7209.97	12745.8	0.82057	1.6133e-148	9.9465e-147	Mbnl1
2006.13	1099.08	-0.86372	6.4326e-51	9.5205e-50	Fam193b		ENSMUSG00000023827	562.184	995.787	0.82014	2.4444e-27	1.9775e-26	Agpat4
10748.1	5904.22	-0.86324	1.3848e-191	1.2828e-189	Pik3cd		ENSMUSG00000003282	36.444	67.3208	0.81985	0.0014399	0.0032488	Plag1
34.7137	17.2495	-0.86323	0.010378	0.020585	Sspo		ENSMUSG00000036752	4435.24	7842.51	0.81973	2.8599e-75	6.6839e-74	Tubb4b
256.333	139.101	-0.86307	4.805e-09	1.7436e-08	9330136K24Rik		ENSMUSG00000038963	1078.09	1905.24	0.81913	1.249e-48	1.7487e-47	Slco4a1
92.2697	48.619	-0.86304	0.00034887	0.00084565	4930539J05Rik		ENSMUSG00000024590	4739.92	8371.58	0.81896	1.8818e-101	6.5583e-100	Lmnb1
587.133	320.672	-0.86261	1.6618e-17	9.3346e-17	Rnf130		ENSMUSG00000003573	115.723	207.304	0.81834	1.0978e-07	3.6201e-07	Homer3
5358.5	2947.46	-0.86013	1.5522e-108	6.0593e-107	Slk		ENSMUSG00000003438	1446.23	2557.31	0.81815	3.0785e-49	4.3928e-48	Timm50
145.798	78.3665	-0.85952	3.2062e-06	9.4781e-06	Fahd2a		ENSMUSG00000020737	3272.78	5776.48	0.81811	1.7506e-78	4.3899e-77	Hn1
1623.73	892.65	-0.85909	8.9927e-47	1.2071e-45	Tshz1		ENSMUSG00000027636	217.783	387.872	0.81805	2.3295e-11	9.7562e-11	Sla2
5256.32	2895.67	-0.85842	1.3949e-93	4.3296e-92	Stard4		ENSMUSG00000052681	8895.21	15691.1	0.81802	6.4255e-177	5.1059e-175	Rap1b
3381.55	1861.77	-0.85827	1.6561e-80	4.2789e-79	Spata13		ENSMUSG00000028788	7732.27	13642.7	0.81797	1.2748e-160	8.8345e-159	Ptp4a2
3919.44	2158.87	-0.85724	1.6891e-79	4.2774e-78	Vmp1		ENSMUSG00000020238	1667.29	2942.12	0.81749	2.5345e-63	4.7901e-62	Ncln
37.8636	18.765	-0.8568	0.013257	0.025778	Slc2a10		ENSMUSG00000062580	1247.77	2201.8	0.81731	5.3143e-52	8.0316e-51	Timm17a
1443.4	795.061	-0.85631	1.4542e-34	1.4524e-33	Uxs1		ENSMUSG00000072066	17.8732	34.6383	0.81673	0.014819	0.028551	6720489N17Rik
29.6157	14.0415	-0.85591	0.026667	0.049127	1700001G11Rik		ENSMUSG00000050144	442.892	782.809	0.81615	1.0952e-23	7.9052e-23	Slc25a44
25.5739	12.0673	-0.85547	0.026138	0.048237	Trav7-3		ENSMUSG00000024277	3480.55	6130.22	0.81552	2.5211e-98	8.3626e-97	Mapre2
50.6791	25.9543	-0.85502	0.0066412	0.01359	2900005J15Rik		ENSMUSG00000027387	143.339	255.811	0.81493	9.8565e-09	3.4937e-08	Zc3h8
988.78	544.183	-0.85498	1.3339e-30	1.1877e-29	Heca		ENSMUSG00000073427	35.5862	65.4426	0.81399	0.0019618	0.0043457	Gm4924
34.2523	17.2111	-0.85495	0.01201	0.023524	Rab4b		ENSMUSG00000050244	2297.36	4043.86	0.81332	1.4418e-73	3.2714e-72	Heatr1
370.47	202.826	-0.85492	4.2781e-13	1.9724e-12	Zbtb26		ENSMUSG00000001228	6504.82	11439.2	0.81315	4.5637e-147	2.7198e-145	Uhrf1
96.6936	51.654	-0.85423	7.8839e-05	0.000205	B3gnt9		ENSMUSG00000037669	629.386	1107.87	0.81299	2.7267e-26	2.1401e-25	1110057K04Rik
1728.86	953.929	-0.85347	2.6014e-47	3.5236e-46	Ndufa6		ENSMUSG00000028049	616.053	1086.75	0.81118	1.3887e-26	1.1001e-25	Scamp3
1302.91	719.187	-0.85325	9.6412e-37	1.0128e-35	Sesn2		ENSMUSG00000025538	298.549	526.142	0.81022	6.4791e-16	3.3961e-15	Sumf2
35.2008	17.4905	-0.85163	0.013785	0.026729	Ccdc176		ENSMUSG00000042505	105.223	187.544	0.81	3.7242e-07	1.1797e-06	Acn9
1347.66	745.019	-0.85157	2.6899e-34	2.6674e-33	Tmem59		ENSMUSG00000061458	1113.36	1956.83	0.80997	1.241e-46	1.6621e-45	Nol10
76.876	40.4242	-0.85144	0.0010144	0.0023336	4930431P03Rik		ENSMUSG00000020988	351.171	619.476	0.80934	1.7339e-18	1.0161e-17	L2hgdh
168.184	90.9134	-0.85139	1.2637e-06	3.8489e-06	Adora2b		ENSMUSG00000024592	205.093	362.244	0.80887	1.2383e-09	4.6717e-09	C330018D20Rik
783.388	432.221	-0.85134	1.2961e-24	9.6152e-24	Smpd1		ENSMUSG00000024052	479.028	843.057	0.80825	2.5387e-23	1.8055e-22	Lpin2
611.316	336.641	-0.85051	5.1117e-18	2.9283e-17	Tk2		ENSMUSG00000033285	1457.32	2556.45	0.80798	6.0312e-56	9.9201e-55	Wdr3
1792.72	991.687	-0.84995	3.6292e-47	4.9082e-46	Gmfg		ENSMUSG00000038845	2324.79	4074.82	0.80791	6.1975e-65	1.215e-63	Phb
955.701	529.253	-0.84838	3.7931e-28	3.1411e-27	Mdp1		ENSMUSG00000044734	21.783	40.9998	0.80767	0.010302	0.020453	Serpinb1a
1794.41	994.24	-0.84826	1.8402e-47	2.5039e-46	Elk4		ENSMUSG00000062127	25.7694	48.9936	0.80757	0.0095437	0.019062	Cttnbp2nl
1279.31	708.633	-0.84774	2.3667e-33	2.2725e-32	Pde4dip		ENSMUSG00000034825	19.2597	36.5725	0.80737	0.013859	0.026841	Nrip3
11985.5	6655.79	-0.8476	1.5574e-174	1.2002e-172	Gltscr2		ENSMUSG00000020087	520.09	914.749	0.80687	6.0617e-22	4.0912e-21	Tysnd1
1561.2	865.51	-0.84712	1.5617e-40	1.8037e-39	Abca3		ENSMUSG00000026811	572.163	1005.48	0.80617	1.2194e-24	9.0579e-24	St6galnac6
340.53	186.912	-0.84661	1.2578e-10	5.0548e-10	Fancc		ENSMUSG00000037419	135.059	240.399	0.80595	8.8714e-08	2.9416e-07	Endod1
794.729	440.81	-0.84472	2.2195e-21	1.4672e-20	Parp10		ENSMUSG00000022900	81.9136	146.78	0.80594	1.0279e-05	2.9107e-05	Ildr1
6380.69	3552.04	-0.84326	4.1611e-113	1.7382e-111	Selplg		ENSMUSG00000035378	388.603	683.382	0.8053	9.6742e-15	4.8206e-14	Shq1
335.49	185.156	-0.84275	2.5047e-11	1.0465e-10	Fbxl12		ENSMUSG00000029687	4250.07	7432.57	0.80502	1.5506e-131	7.7224e-130	Ezh2
1772.36	985.932	-0.84247	1.8324e-47	2.4952e-46	Fchsd2		ENSMUSG00000021037	2106.74	3685	0.80363	3.1468e-65	6.1962e-64	Ahsa1
320.136	176.869	-0.84206	2.9563e-11	1.2304e-10	Arhgdig		ENSMUSG00000025364	10404.8	18169.3	0.80298	8.2485e-124	3.8107e-122	Pa2g4
177.343	97.093	-0.84121	7.4006e-07	2.2951e-06	Map4k3		ENSMUSG00000005553	19.5068	37.1105	0.80297	0.013823	0.026791	Atp4a
103.674	56.054	-0.84066	0.00010076	0.0002587	4732487G21Rik		ENSMUSG00000047443	45.1677	81.777	0.80286	0.00081357	0.0018962	Fam132b
44.5326	23.0682	-0.83965	0.0053198	0.011065	Traj2		ENSMUSG00000029147	4170.06	7284.06	0.80279	8.9051e-81	2.3075e-79	Ppm1g
2961.25	1653.45	-0.83847	6.9401e-67	1.4036e-65	St6gal1		ENSMUSG00000043024	67.8391	121.743	0.80276	9.9342e-05	0.00025527	Gm16433
2702.69	1507.32	-0.83842	5.6254e-62	1.0433e-60	Lims1		ENSMUSG00000060639	266.754	469.341	0.80212	5.7398e-12	2.4884e-11	Hist1h4i
646.296	359.758	-0.83707	8.9828e-19	5.3215e-18	Enox2		ENSMUSG00000091931	141.495	249.954	0.80206	1.2048e-08	4.2412e-08	AK010878
30.6985	15.3377	-0.83689	0.018361	0.03483	Gm11707		ENSMUSG00000007021	79.9156	142.284	0.80196	1.4463e-05	4.0353e-05	Syngr3
3485.98	1947.31	-0.83675	2.7982e-66	5.6023e-65	Atg2b		ENSMUSG00000025577	453.778	794.268	0.80193	4.735e-23	3.3343e-22	Cbx2
50.312	26.5011	-0.83668	0.0037821	0.0080366	Gm8817		ENSMUSG00000039496	18.3553	35.6454	0.80182	0.019411	0.036674	Cdnf
88.047	47.6414	-0.83646	0.00022052	0.00054502	Gm15832		ENSMUSG00000046179	808.101	1412.48	0.80108	3.4233e-33	3.2712e-32	E2f8
1615.74	902.16	-0.83643	1.1664e-40	1.3523e-39	Lpp		ENSMUSG00000008136	161.647	284.271	0.80102	1.6023e-09	6.0059e-09	Fhl2
110.698	59.3598	-0.83579	0.00030068	0.00073291	Glb1l		ENSMUSG00000024736	71.2616	127.383	0.80096	0.0001272	0.00032342	Tmem132a
100.271	54.4096	-0.83577	0.00010808	0.00027652	Slc41a3		ENSMUSG00000043207	1372.55	2394.14	0.80082	1.5756e-55	2.5679e-54	Zmpste24
606.176	338.305	-0.83488	2.763e-18	1.6049e-17	Kdsr		ENSMUSG00000037907	1006.87	1760.21	0.80072	7.1686e-38	7.7677e-37	Ankrd13b
1335	746.209	-0.8341	4.8023e-38	5.2322e-37	Chd6		ENSMUSG00000074994	181.966	319.555	0.80065	3.4702e-09	1.2722e-08	Qser1
456.055	254.235	-0.83273	2.5929e-15	1.3307e-14	Tmem60		ENSMUSG00000074221	363.195	635.32	0.80038	4.1595e-19	2.5056e-18	Zfp568
1026.57	573.97	-0.83242	8.8521e-27	7.0592e-26	Mrs2		ENSMUSG00000039501	801.969	1400.03	0.80017	2.7851e-31	2.5162e-30	Znfx1
30.1309	15.1031	-0.83203	0.01816	0.034475	Zfp82		ENSMUSG00000001270	3614.57	6296.08	0.79988	5.5737e-100	1.8981e-98	Ckb
833.259	465.528	-0.83199	5.0844e-24	3.7088e-23	Galc		ENSMUSG00000021756	1442.5	2512.79	0.79924	3.1417e-59	5.4854e-58	Il6st
67.1943	35.8688	-0.83166	0.001411	0.003185	Frs3		ENSMUSG00000043067	624.215	1089.08	0.79819	2.8986e-24	2.13e-23	Dpy19l1
240.389	132.791	-0.83121	1.1534e-08	4.0659e-08	Ccdc125		ENSMUSG00000018921	1600.62	2789.49	0.79756	7.8177e-51	1.1542e-49	Pelp1
4651.96	2583.07	-0.83102	1.3289e-09	5.0072e-09	Leng8		ENSMUSG00000023723	1269.69	2208.88	0.7975	2.8594e-50	4.1767e-49	Mrps23
415.773	232.235	-0.83073	1.0237e-13	4.8486e-13	Fam3a		ENSMUSG00000045519	112.245	197.79	0.79743	6.3684e-07	1.985e-06	Zfp560
24585.9	13815.6	-0.83057	1.0489e-183	8.8047e-182	P4hb		ENSMUSG00000027163	171.815	301.808	0.79736	5.1753e-10	1.9963e-09	Commd9
7493.13	4213.64	-0.82927	6.4235e-130	3.1638e-128	Gimap6		ENSMUSG00000073676	6953.97	12093.2	0.79679	1.2651e-121	5.7554e-120	Hspe1
1440.67	807.73	-0.82916	7.9727e-37	8.4097e-36	Gopc		ENSMUSG00000046417	46.3277	84.1442	0.79649	0.0011496	0.0026249	Lrrc75a
3377.37	1898.83	-0.82901	5.859e-77	1.4233e-75	Rnf114		ENSMUSG00000024097	3323.52	5779.1	0.79629	1.4539e-99	4.9046e-98	Srsf7
602.573	337.016	-0.82893	4.2249e-18	2.4296e-17	Chek2		ENSMUSG00000026836	79.5987	142.022	0.79621	3.5688e-05	9.5848e-05	Acvr1
112.086	61.3916	-0.82868	8.5169e-05	0.00022072	Ppp1r3f		ENSMUSG00000026036	511.163	890.63	0.796	1.7394e-23	1.244e-22	Nif3l1
2050.03	1151.98	-0.82836	1.0844e-52	1.6627e-51	Rhoh		ENSMUSG00000093470	1497.68	2603.9	0.79499	9.6684e-57	1.611e-55	Gm20645
519.448	289.899	-0.82833	4.6941e-15	2.3782e-14	Vrk3		ENSMUSG00000002289	145.891	257.619	0.79468	3.4775e-07	1.1039e-06	Angptl4
1279.64	718.797	-0.82824	1.6809e-34	1.6771e-33	Lrig1		ENSMUSG00000022299	439.771	765.385	0.79431	8.8575e-20	5.4987e-19	Slc25a32
1704.94	958.663	-0.82768	1.4965e-43	1.8645e-42	BC021614		ENSMUSG00000027774	1404.55	2442.09	0.79409	2.7057e-50	3.9587e-49	Gfm1
166.135	91.9292	-0.82763	1.655e-06	5.0008e-06	Pld2		ENSMUSG00000026806	354.401	617.389	0.79354	2.4026e-17	1.3382e-16	Ddx31
633.172	354.759	-0.82741	1.364e-19	8.4061e-19	Golga1		ENSMUSG00000025921	127.195	224.249	0.79327	2.827e-07	9.0355e-07	Rdh10
165.02	91.2303	-0.82697	3.1201e-06	9.2281e-06	Zbtb12		ENSMUSG00000022120	518.941	904.018	0.7927	3.3345e-22	2.2746e-21	Rnf219
956.591	537.692	-0.82662	2.9375e-29	2.5069e-28	Hmg20a		ENSMUSG00000034320	450.643	785.394	0.79253	2.6144e-20	1.6622e-19	Slc26a2
543.759	304.527	-0.82583	8.0466e-16	4.2041e-15	Pde6d		ENSMUSG00000040464	265.201	463.409	0.79247	8.3743e-12	3.5957e-11	Gtpbp10
130.714	71.5863	-0.82569	3.4302e-05	9.2296e-05	1700109H08Rik		ENSMUSG00000020691	366.492	638.35	0.79246	9.9338e-19	5.8771e-18	Mettl2
125.179	68.9323	-0.82562	1.9391e-05	5.3486e-05	Zfp354c		ENSMUSG00000038047	1383.86	2401.03	0.79224	3.913e-53	6.0572e-52	Haus6
316.087	176.302	-0.82543	9.153e-11	3.7033e-10	Hint3		ENSMUSG00000054752	67.0473	119.022	0.79199	6.7172e-05	0.00017576	Fsd1l
1149.5	647.169	-0.82375	7.3183e-32	6.7515e-31	Sp140		ENSMUSG00000029359	692.14	1200.46	0.79168	3.025e-26	2.369e-25	Tesc
478.412	267.968	-0.82351	1.7413e-14	8.546e-14	Elmod3		ENSMUSG00000027963	210.571	367.354	0.79154	7.3824e-11	2.9977e-10	Extl2
763.832	429.426	-0.82279	8.3624e-20	5.2004e-19	Ascc1		ENSMUSG00000037594	23.5013	44.2213	0.79144	0.017237	0.032844	BC022687
251.967	140.45	-0.82276	6.3417e-09	2.2827e-08	Dclk2		ENSMUSG00000071652	1376.9	2388.39	0.79131	2.4317e-47	3.2987e-46	Ints5
765.875	430.208	-0.82276	5.87e-21	3.8164e-20	Vopp1		ENSMUSG00000034321	541.314	941.57	0.7913	1.7679e-23	1.2628e-22	Exosc1
2138.32	1205.69	-0.82257	6.9624e-45	9.0008e-44	Slc30a7		ENSMUSG00000038034	803.946	1395.43	0.79041	8.4883e-31	7.5919e-30	Igsf8
981.66	553.069	-0.8223	3.3284e-28	2.7576e-27	Alg11		ENSMUSG00000028528	21.1405	39.5355	0.78965	0.015691	0.030094	Dnajc6
53.7631	27.746	-0.82191	0.0096911	0.019327	Gm16225		ENSMUSG00000036452	160.163	279.775	0.78965	1.9583e-09	7.2911e-09	Arhgap26
4732.15	2675.11	-0.82037	2.0028e-88	5.6838e-87	Capns1		ENSMUSG00000022346	5715.76	9891.45	0.78963	8.5506e-102	2.9976e-100	Myc
61.6357	33.0964	-0.81996	0.0027216	0.0059116	5830468F06Rik		ENSMUSG00000027134	850.7	1472.83	0.78951	2.426e-35	2.4631e-34	Lpcat4
555.272	312.061	-0.81964	1.3271e-16	7.1724e-16	5730508B09Rik		ENSMUSG00000024309	1524.22	2637.67	0.78926	1.4499e-55	2.3674e-54	Pfdn6
273.722	153.111	-0.8186	2.4366e-09	9.0232e-09	Idua		ENSMUSG00000021365	1503.24	2599.53	0.78879	5.8795e-58	1.004e-56	Nedd9
2524.86	1429.65	-0.81842	2.2104e-53	3.4365e-52	Nedd4		ENSMUSG00000021149	2343.06	4050.49	0.78827	9.3482e-86	2.5478e-84	Gtpbp4
297.522	167.031	-0.81823	1.8144e-10	7.2121e-10	Stx2		ENSMUSG00000028889	793.709	1374.03	0.7879	2.2704e-30	2.0066e-29	Yrdc
177470	100655	-0.81723	6.6578e-144	3.8399e-142	Gapdh		ENSMUSG00000097195	1000.65	1731.65	0.78783	1.7669e-40	2.0368e-39	Snhg5
134.375	74.2602	-0.81695	4.5206e-05	0.00012027	Trbv12-2		ENSMUSG00000042303	365.054	632.947	0.78762	3.8458e-18	2.2159e-17	Sgsm3
16657.6	9450.26	-0.81673	1.8127e-180	1.4935e-178	Malt1		ENSMUSG00000022682	1467.97	2538.68	0.78735	2.5087e-55	4.0628e-54	Rrn3
1379.56	781.782	-0.81658	7.6525e-36	7.8767e-35	Spsb1		ENSMUSG00000052446	299.936	520.735	0.78727	8.7527e-14	4.1675e-13	Zfp961
129.259	71.4742	-0.81648	4.8611e-05	0.00012901	BC030307		ENSMUSG00000078922	603.644	1046	0.78682	1.1071e-26	8.8054e-26	Tgtp1
1852.4	1049.57	-0.8161	1.0423e-42	1.273e-41	Il27ra		ENSMUSG00000005936	1015.81	1758.18	0.78652	7.2997e-35	7.3321e-34	Kctd20
629.887	356.054	-0.81593	4.8642e-17	2.6792e-16	Phkb		ENSMUSG00000045983	13505.2	23304.2	0.78627	1.0112e-186	8.8189e-185	Eif4g1
721.358	407.614	-0.81579	1.69e-21	1.1232e-20	Slc19a2		ENSMUSG00000036151	20.6351	38.5348	0.78603	0.015729	0.03016	Tm6sf2
1673.44	948.099	-0.81555	4.3452e-41	5.0976e-40	Ctdspl2		ENSMUSG00000038510	924.327	1596.76	0.78592	6.009e-37	6.3646e-36	Rpf2
1168.56	660.882	-0.81543	1.4521e-30	1.2916e-29	Rb1cc1		ENSMUSG00000020297	286.653	497.279	0.78465	9.509e-15	4.7396e-14	Nsg2
349.845	197.015	-0.81504	4.612e-11	1.896e-10	Pak1		ENSMUSG00000037995	48.4213	86.5661	0.78452	0.00064391	0.0015158	Igsf9
3278.13	1860.66	-0.81476	2.7859e-71	6.0891e-70	Phc3		ENSMUSG00000016356	27.4438	50.1281	0.78443	0.0071743	0.014606	Col20a1
942.762	533.746	-0.81475	2.2395e-26	1.7631e-25	Dram2		ENSMUSG00000035711	28.8521	52.7541	0.78303	0.0068	0.013891	Dok3
50.3748	26.6404	-0.81433	0.0065036	0.013333	1600010F14Rik		ENSMUSG00000026496	3812.46	6564.6	0.78281	3.6511e-102	1.2875e-100	Parp1
985.094	557.867	-0.81391	9.7622e-28	7.988e-27	Pnpla8		ENSMUSG00000029326	461.207	796.817	0.78228	1.4711e-18	8.6375e-18	Enoph1
220.18	123.616	-0.81374	5.5419e-08	1.8611e-07	Foxp3		ENSMUSG00000024785	1371.26	2364.54	0.7821	2.2188e-37	2.3697e-36	Rcl1
1159.86	657.456	-0.81338	7.8004e-29	6.5506e-28	Arhgap12		ENSMUSG00000030688	486.048	839.63	0.78196	1.1774e-19	7.2762e-19	Stard10
295.619	165.775	-0.81314	1.0759e-08	3.7978e-08	Hhex		ENSMUSG00000046408	17.0362	32.1741	0.78196	0.022287	0.04159	1700067K01Rik
427.752	241.932	-0.81286	5.7251e-14	2.7538e-13	Rps6ka5		ENSMUSG00000091183	70.7855	124.998	0.7817	5.6002e-05	0.00014774	Gm5141
1614.82	916.952	-0.81282	4.7547e-42	5.7054e-41	Zeb1		ENSMUSG00000070284	436.367	754.442	0.78158	1.2341e-19	7.6163e-19	Gmppb
1560.7	886.772	-0.81256	9.5485e-40	1.0764e-38	Rltpr		ENSMUSG00000037572	1483.45	2554.1	0.78114	8.8396e-54	1.3839e-52	Wdhd1
699.876	396.828	-0.81251	5.0881e-21	3.314e-20	Epsti1		ENSMUSG00000038685	981.953	1691.08	0.78098	1.9405e-41	2.2915e-40	Rtel1
1666.6	945.91	-0.81148	1.7341e-37	1.861e-36	Birc2		ENSMUSG00000002728	1172.02	2017.12	0.78046	1.6083e-43	1.9997e-42	Naa20
86.7049	47.3276	-0.81119	0.00068217	0.0016016	Spata1		ENSMUSG00000073002	96.9746	170.437	0.78039	9.3497e-06	2.6572e-05	Vamp5
1354.4	770.099	-0.81077	1.7679e-37	1.8961e-36	Yif1b		ENSMUSG00000025503	3039.02	5220.03	0.77991	5.1311e-92	1.5523e-90	Taldo1
78.8312	42.8683	-0.8106	0.0022929	0.0050238	A930004D18Rik		ENSMUSG00000021131	3556.77	6111.04	0.77939	1.6124e-72	3.59e-71	Erh
1427.02	813.021	-0.80963	1.0175e-33	9.9351e-33	Flot2		ENSMUSG00000037643	620.687	1068.83	0.77822	9.426e-23	6.5805e-22	Prkci
189.728	106.461	-0.80952	6.8096e-07	2.1166e-06	2310015A10Rik		ENSMUSG00000084772	49.4517	87.98	0.77804	0.00074389	0.0017397	Gm15473
2517.84	1434.25	-0.80885	2.5726e-40	2.9503e-39	Pcm1		ENSMUSG00000044678	16.6165	31.3246	0.77764	0.022691	0.04229	Ly6k
290.224	164.021	-0.80863	5.8314e-09	2.1071e-08	Nsun6		ENSMUSG00000044763	634.562	1090.29	0.77763	2.4583e-28	2.0443e-27	Trmt10c
26.7253	13.5324	-0.80771	0.026677	0.049141	Dlc1		ENSMUSG00000038046	166.493	289.523	0.77754	2.3547e-08	8.1288e-08	Rnmtl1
379.058	214.77	-0.80719	2.1798e-12	9.6779e-12	Pcsk4		ENSMUSG00000048878	841.94	1448.52	0.77741	5.5356e-32	5.128e-31	Hexim1
31820.6	18171.5	-0.80708	1.5544e-107	5.9508e-106	Srrm2		ENSMUSG00000021532	706.101	1212.22	0.77716	2.6331e-30	2.3248e-29	Fastkd3
2844.08	1621.58	-0.80687	1.6166e-45	2.118e-44	Tspo		ENSMUSG00000031262	494.081	849.463	0.77659	7.1365e-20	4.4535e-19	Cenpi
483.627	274.945	-0.8065	8.7804e-15	4.3838e-14	Brpf3		ENSMUSG00000025872	1005.56	1725.36	0.77642	3.5455e-37	3.7732e-36	Thoc3
132.763	74.0088	-0.80566	6.2335e-05	0.00016353	Gm11400		ENSMUSG00000018583	9560.37	16386.7	0.77634	2.0332e-141	1.136e-139	G3bp1
1216.37	693.161	-0.80556	4.4229e-31	3.9757e-30	Mgrn1		ENSMUSG00000045438	484.821	832.692	0.77634	2.1969e-18	1.2798e-17	Cox19
141.098	78.9141	-0.8053	9.834e-06	2.7895e-05	Lrrc56		ENSMUSG00000005251	30.9031	55.5937	0.77596	0.004954	0.01034	Ripk4
922.09	526.17	-0.80528	1.0787e-24	8.0223e-24	Ddx26b		ENSMUSG00000049969	508.252	873.34	0.77557	5.2656e-20	3.3114e-19	Plekhf2
40.4626	21.4261	-0.80493	0.012429	0.024283	Gm11201		ENSMUSG00000026765	34.7795	63.1416	0.77466	0.0042252	0.0089092	Lypd6b
1802.63	1029.23	-0.80476	2.6517e-43	3.2855e-42	Gyg		ENSMUSG00000024982	936.145	1605.5	0.77399	6.8099e-34	6.6972e-33	Zdhhc6
697.727	396.984	-0.80439	6.2345e-20	3.9002e-19	Lrrc41		ENSMUSG00000014444	1995.03	3417.18	0.77343	7.631e-61	1.3908e-59	Piezo1
3222.66	1844.16	-0.80366	1.0505e-57	1.7854e-56	Parvg		ENSMUSG00000020212	494.416	847.213	0.77339	2.018e-21	1.3378e-20	Mdm1
1639.23	936.597	-0.80341	5.7605e-40	6.5434e-39	Ssh1		ENSMUSG00000028040	28.2611	51.2105	0.77213	0.0087811	0.01764	Efna4
36.1982	18.8771	-0.80318	0.017922	0.034056	Tmem116		ENSMUSG00000064032	18.3676	34.3268	0.77191	0.020503	0.038539	Gm10143
1540.25	880.313	-0.80307	1.4012e-30	1.247e-29	Dtx3		ENSMUSG00000022136	2281.42	3897.62	0.77151	2.4845e-77	6.0932e-76	Dnajc3
168.981	94.7482	-0.8028	2.5346e-06	7.5439e-06	Fggy		ENSMUSG00000003444	255.6	440.137	0.77124	2.6136e-12	1.1558e-11	Med29
866.623	495.404	-0.80214	1.2183e-23	8.7795e-23	Sdcbp2		ENSMUSG00000021806	56.1477	98.8143	0.77099	0.00060849	0.0014356	Nid2
49.721	26.8653	-0.80181	0.0073162	0.014874	Rasd1		ENSMUSG00000027185	1549.17	2649.52	0.77084	6.1518e-53	9.4899e-52	Nat10
512.886	291.869	-0.80178	8.5118e-14	4.0571e-13	2610020H08Rik		ENSMUSG00000039942	637.803	1091.22	0.77018	3.7989e-27	3.0526e-26	Ptger4
716.493	409.243	-0.80158	1.0152e-19	6.2851e-19	Bet1		ENSMUSG00000076432	1935.62	3305.38	0.7699	7.351e-63	1.3835e-61	Ywhaq
3294.05	1888.83	-0.80111	1.0289e-74	2.3798e-73	Stxbp2		ENSMUSG00000001175	12684.9	21642.7	0.76984	2.1428e-145	1.2561e-143	Calm1
252.175	142.395	-0.80096	4.4378e-08	1.5013e-07	Kctd6		ENSMUSG00000007721	1308.9	2236.36	0.76898	1.6103e-45	2.1123e-44	Ccdc124
2255.2	1291.74	-0.80069	1.581e-48	2.2101e-47	Zcchc6		ENSMUSG00000048537	580.284	993.091	0.76878	3.8909e-23	2.7475e-22	Phldb1
255.089	144.733	-0.79995	1.0711e-08	3.7824e-08	Pde4d		ENSMUSG00000007646	139.075	239.482	0.76859	2.2361e-07	7.2048e-07	Rad51c
5826.77	3343.33	-0.7996	6.0014e-83	1.5756e-81	Clcn3		ENSMUSG00000056888	88.0972	153.071	0.76802	2.3142e-05	6.341e-05	Glipr1
4824.58	2769.57	-0.7995	1.0042e-101	3.5065e-100	Hp1bp3		ENSMUSG00000037814	545.089	931.908	0.76786	7.8632e-23	5.511e-22	Larp1b
[truncated: 2,948 more rows]

## Sheet: Figure 1b
Ctrl	Acetate	Propionate	Butyrate
1	2.01	1.85	2.78
1.21	1.63	1.69	2.53
0.89	1.73	1.59	2.46

## Sheet: Figure 1c
Ctrl	Acetate	Propionate	Butyrate
220	243	250	272
182	254	261	302
172	239	239	322

## Sheet: Figure 1d
	ctrl			butyrate
Neutral	1	1.12206	1.092	1.63376	1.88159	1.593
Th1	1.7385	1.81897	2.03	3.48513	3.81581	4.392
Th17	0.67823	0.22275	0.534	2.56103	1.80834	2.39
Treg	0.09975	0.05016	0.0873	1.39352	1.32412	1.0683

## Sheet: Figure 1f 
24	36	48	60	72
4.38852	5.44031	6.82476	29.6352	12.0981
3.54395	4.61243	10.6047	34.9522	15.2743
4.0982	5.0973	6.996	34.5085	17.8739

## Sheet: Figure 1g
Ctrl	Butyrate
805.68	1937.5
722.46	1509.22
753.23	1703.23

## Sheet: Figure 1h
IL-22+			IFNγ+
Ctrl	Butyrate		Ctrl	Butyrate
2.05	15.78		83.64	87.08
1.38	13.46		83.47	81.63
3.02	13.32		79.21	81.83

## Sheet: Figure 1i
IL-22+					IL-17+
Ctrl	Acetate	Propionate	Butyrate		Ctrl	Acetate	Propionate	Butyrate
8.33	17.83	24.08	35.52		7.65	7.37	7.35	9
6.98	15.34	25.03	34.72		5.25	6.3	8.55	7.25
10.22	20.73	30.23	32.74		9.34	8.94	6.09	8.11

## Sheet: Figure 2a
	Water					C4
0	100	100	100	100		100	100	100	100
3	100.42	102.218	97.5691	102.966		100	98.875	104.474	97.7566
6	105.248	102.016	97.653	106.524		100.411	105.125	103.314	100.505
9	104.269	101.814	97.2339	103.677		101.096	104.438	105.22	100.224
12	110.287	108.132	96.9824	108.719		105.48	104.375	110.439	99.4952
15	114.975	113.105	99.6647	107.117		110	105.562	115.99	104.094
18	114.556	115.86	109.388	108.007		111.918	106.438	115.327	104.599
21	118.404	125	110.478	109.727		114.384	111.375	116.984	108.637

## Sheet: Figure 2b
Ctrl	Butyrate
0.419218	0.799035
0.262626	0.986304
0.22648	0.742309
0.472716	0.998999

[truncated: 120 more sheets: Figure 2c, Figure 2d, Figure 2e, Figure 2f, Figure 2g, Figure 2h, Figure 3a, Figure 3b, Figure 3c, Figure 3d, Figure 4a, Figure 4b, Figure 4c, Figure 4d, Figure 4e, Figure 4f, Figure 4g, Figure 4h, Figure 4i, Figure 4j …]
